# Supplementary material for: A taxonomic monograph of the liphistiid spider genus Heptathela, endemic to Japanese islands
Source: Zookeys. 2019 Nov 11;888:1–50. doi: 10.3897/zookeys.888.34494 (PMC6861337; doi:10.3897/zookeys.888.34494)
Supplement: XML Treatment for Heptathela higoensis [file zookeys.888.34494-treatment1.xml]

<!DOCTYPE tp:taxon-treatment
  PUBLIC "-//TaxonX//DTD Taxonomic Treatment Publishing DTD v0 20100105//EN" "tax-treatment-NSO.dtd">
<tp:taxon-treatment xmlns:tp="http://www.plazi.org/taxpub"><tp:treatment-meta><kwd-group><label>Taxon classification</label><kwd><named-content xmlns:xlink="http://www.w3.org/1999/xlink" content-type="kingdom">Animalia</named-content></kwd><kwd><named-content xmlns:xlink="http://www.w3.org/1999/xlink" content-type="order">Araneae</named-content></kwd><kwd><named-content xmlns:xlink="http://www.w3.org/1999/xlink" content-type="family">Liphistiidae</named-content></kwd></kwd-group><mixed-citation publication-type="journal"><person-group><name><surname>Xu</surname><given-names>Xin</given-names></name><name><surname>Ono</surname><given-names>Hirotsugu</given-names></name><name><surname>Kuntner</surname><given-names>Matjaž</given-names></name><name><surname>Liu</surname><given-names>Fengxiang</given-names></name><name><surname>Li</surname><given-names>Daiqin</given-names></name></person-group><article-title>A taxonomic monograph of the liphistiid spider genus <italic><tp:taxon-name><tp:taxon-name-part taxon-name-part-type="genus" reg="Heptathela">Heptathela</tp:taxon-name-part></tp:taxon-name></italic>, endemic to Japanese islands</article-title><source>Zookeys</source><day>11</day><month>11</month><year>2019</year><volume>888</volume><fpage>1</fpage><lpage>50</lpage><pub-id pub-id-type="doi">10.3897/zookeys.888.34494</pub-id></mixed-citation></tp:treatment-meta><tp:nomenclature><tp:taxon-name><object-id xmlns:xlink="http://www.w3.org/1999/xlink" content-type="arpha" xlink:type="simple">342FD344-DA73-5200-BD2F-DF1A41B67EE7</object-id>
                <tp:taxon-name-part taxon-name-part-type="genus" reg="Heptathela">Heptathela</tp:taxon-name-part>
                <tp:taxon-name-part taxon-name-part-type="species" reg="higoensis">higoensis</tp:taxon-name-part>
              </tp:taxon-name><tp:taxon-authority>Haupt, 1983</tp:taxon-authority><xref ref-type="fig" rid="F4">Figs 4</xref><xref ref-type="fig" rid="F5">, 5</xref><tp:nomenclature-citation-list><tp:nomenclature-citation><tp:taxon-name>
                    <tp:taxon-name-part taxon-name-part-type="genus" reg="Heptathela">Heptathela</tp:taxon-name-part> <tp:taxon-name-part taxon-name-part-type="species" reg="kimurai">kimurai</tp:taxon-name-part> <tp:taxon-name-part taxon-name-part-type="subspecies" reg="higoensis">higoensis</tp:taxon-name-part></tp:taxon-name><comment>Haupt, 1983: 283 (holotype: male, from Kumamoto, Kyushu, Japan, collected by M. Yoshikura on 27 September 1973, deposited in <named-content xmlns:xlink="http://www.w3.org/1999/xlink" content-type="dwc:institutional_code" xlink:type="simple">ZMH</named-content>, examined); <xref ref-type="bibr" rid="B15">Haupt 2003</xref>: 69. <tp:taxon-name><tp:taxon-name-part taxon-name-part-type="genus" reg="Heptathela">Heptathela</tp:taxon-name-part> <tp:taxon-name-part taxon-name-part-type="species" reg="higoensis">higoensis</tp:taxon-name-part></tp:taxon-name>: <xref ref-type="bibr" rid="B20">Ono 1998</xref>: 16; <xref ref-type="bibr" rid="B24">Ono 2009</xref>: 80; <xref ref-type="bibr" rid="B26">Ono and Ogata 2018</xref>: 26, 479.</comment></tp:nomenclature-citation><tp:nomenclature-citation><tp:taxon-name>
                    <tp:taxon-name-part taxon-name-part-type="genus" reg="Heptathela">Heptathela</tp:taxon-name-part> <tp:taxon-name-part taxon-name-part-type="species" reg="nishikawai">nishikawai</tp:taxon-name-part></tp:taxon-name><comment>Ono, 1998: 19 (holotype: female, from Hitoyoshi-shi, Kumamoto-ken, Kyushu, Japan, collected by H. Ono on 19 November 1996, deposited in <named-content xmlns:xlink="http://www.w3.org/1999/xlink" content-type="dwc:institutional_code" xlink:type="simple">NMNS</named-content>, examined); <xref ref-type="bibr" rid="B24">Ono 2009</xref>: 83; syn. nov.</comment></tp:nomenclature-citation><tp:nomenclature-citation><tp:taxon-name>
                    <tp:taxon-name-part taxon-name-part-type="genus" reg="Heptathela">Heptathela</tp:taxon-name-part> <tp:taxon-name-part taxon-name-part-type="species" reg="yaginumai">yaginumai</tp:taxon-name-part></tp:taxon-name><comment>Ono, 1998: 20 (holotype: female, from Honjo, Kunitomi-cho, Higashimorokata-gun, Miyazaki-ken, Kyushu, Japan, collected by T. Yaginuma on 18 June 1949, deposited in <named-content xmlns:xlink="http://www.w3.org/1999/xlink" content-type="dwc:institutional_code" xlink:type="simple">NMNS</named-content>, examined); <xref ref-type="bibr" rid="B24">Ono 2009</xref>: 81. syn. nov.</comment></tp:nomenclature-citation></tp:nomenclature-citation-list></tp:nomenclature><tp:treatment-sec sec-type="diagnosis" id="SECID0EPDAG"><title>Diagnosis.</title><p>Males of <italic><tp:taxon-name><tp:taxon-name-part taxon-name-part-type="genus" reg="Heptathela">H.</tp:taxon-name-part> <tp:taxon-name-part taxon-name-part-type="species" reg="higoensis">higoensis</tp:taxon-name-part></tp:taxon-name></italic> can be distinguished from those of <italic><tp:taxon-name><tp:taxon-name-part taxon-name-part-type="genus" reg="Heptathela">H.</tp:taxon-name-part> <tp:taxon-name-part taxon-name-part-type="species" reg="kikuyai">kikuyai</tp:taxon-name-part></tp:taxon-name></italic> by one of the embolus peaks being longer than the other (Fig. <xref ref-type="fig" rid="F4">4H, I, K</xref>) and by the slightly blunt tegular marginal apophysis (Fig. <xref ref-type="fig" rid="F4">4J</xref>), and from those of <italic><tp:taxon-name><tp:taxon-name-part taxon-name-part-type="genus" reg="Heptathela">H.</tp:taxon-name-part> <tp:taxon-name-part taxon-name-part-type="species" reg="yakushimaensis">yakushimaensis</tp:taxon-name-part></tp:taxon-name></italic> by the conductor with the weakly serrated prolateral margin (Fig. <xref ref-type="fig" rid="F4">4F, H, K</xref>). Females of <italic><tp:taxon-name><tp:taxon-name-part taxon-name-part-type="genus" reg="Heptathela">H.</tp:taxon-name-part> <tp:taxon-name-part taxon-name-part-type="species" reg="higoensis">higoensis</tp:taxon-name-part></tp:taxon-name></italic> can be distinguished from those of <italic><tp:taxon-name><tp:taxon-name-part taxon-name-part-type="genus" reg="Heptathela">H.</tp:taxon-name-part> <tp:taxon-name-part taxon-name-part-type="species" reg="kimurai">kimurai</tp:taxon-name-part></tp:taxon-name></italic> by the wide and flat dorso-posterior part of the genital area (Fig. <xref ref-type="fig" rid="F4">4A, B</xref>), and from those of <italic><tp:taxon-name><tp:taxon-name-part taxon-name-part-type="genus" reg="Heptathela">H.</tp:taxon-name-part> <tp:taxon-name-part taxon-name-part-type="species" reg="kikuyai">kikuyai</tp:taxon-name-part></tp:taxon-name></italic> and <italic><tp:taxon-name><tp:taxon-name-part taxon-name-part-type="genus" reg="Heptathela">H.</tp:taxon-name-part> <tp:taxon-name-part taxon-name-part-type="species" reg="yakushimaensis">yakushimaensis</tp:taxon-name-part></tp:taxon-name></italic> by the inner receptacular clusters that are larger than the outer ones (Fig. <xref ref-type="fig" rid="F4">4A–D</xref>). Moreover, <italic><tp:taxon-name><tp:taxon-name-part taxon-name-part-type="genus" reg="Heptathela">H.</tp:taxon-name-part> <tp:taxon-name-part taxon-name-part-type="species" reg="higoensis">higoensis</tp:taxon-name-part></tp:taxon-name></italic> differs from all other Kyushu group <italic><tp:taxon-name><tp:taxon-name-part taxon-name-part-type="genus" reg="Heptathela">Heptathela</tp:taxon-name-part></tp:taxon-name></italic> species by the following unique nucleotide substitutions in the standard DNA barcode alignment: G (140), C (146), A (179), C (251), C (257), C (263), G (272), A (326), C (332), T (350), G (479), G (569), C (572), A (578), G (596), G (632), G (641).</p></tp:treatment-sec><tp:treatment-sec sec-type="description" id="SECID0EIHAG"><title>Description.</title><p><bold>Males</bold> (<italic>N</italic> = 11). Carapace yellow brown; opisthosoma light brown, with dark brown tergites close to each other; cheliceral groove with 11–13 denticles; 7 or 8 spinnerets. Measurements: <abbrev xmlns:xlink="http://www.w3.org/1999/xlink" xlink:title="body length" id="ABBRID0ESHAG" xlink:type="simple">BL</abbrev> 8.80–11.00, <abbrev xmlns:xlink="http://www.w3.org/1999/xlink" xlink:title="carapace length" id="ABBRID0EWHAG" xlink:type="simple">CL</abbrev> 4.40–5.25, <abbrev xmlns:xlink="http://www.w3.org/1999/xlink" xlink:title="carapace width" id="ABBRID0E1HAG" xlink:type="simple">CW</abbrev> 4.10–4.90, <abbrev xmlns:xlink="http://www.w3.org/1999/xlink" xlink:title="opisthosoma length" id="ABBRID0E5HAG" xlink:type="simple">OL</abbrev> 4.40–5.60, <abbrev xmlns:xlink="http://www.w3.org/1999/xlink" xlink:title="opisthosoma width" id="ABBRID0ECIAG" xlink:type="simple">OW</abbrev> 2.90–3.40; <abbrev xmlns:xlink="http://www.w3.org/1999/xlink" xlink:title="anterior lateral eyes" id="ABBRID0EGIAG" xlink:type="simple">ALE</abbrev> &gt; <abbrev xmlns:xlink="http://www.w3.org/1999/xlink" xlink:title="osterior lateral eyes" id="ABBRID0EKIAG" xlink:type="simple">PLE</abbrev> &gt; <abbrev xmlns:xlink="http://www.w3.org/1999/xlink" xlink:title="posterior median eyes" id="ABBRID0EOIAG" xlink:type="simple">PME</abbrev> &gt; <abbrev xmlns:xlink="http://www.w3.org/1999/xlink" xlink:title="anterior median eyes" id="ABBRID0ESIAG" xlink:type="simple">AME</abbrev>; leg I 11.75 (3.45 + 1.50 + 2.60 + 2.70 + 1.50), leg II 12.40 (3.40 + 1.60 + 2.50 + 3.10 + 1.80), leg III 13.30 (3.20 + 1.60 + 2.40 + 3.80 + 2.30), leg IV 16.80 (4.40 + 1.20 + 3.30 + 5.20 + 2.70).</p><p><bold><italic>Palp</italic>.</bold> Prolateral side of paracymbium unpigmented and unsclerotised, numerous setae and spines at the tip of paracymbium (Fig. <xref ref-type="fig" rid="F4">4E–G</xref>). Contrategulum with serrated margin proximally and smooth margin distally (Fig. <xref ref-type="fig" rid="F4">4I, K</xref>). Tegulum wide, the dorsal extension of terminal apophysis and marginal apophysis with a serrated margin retrolaterally (Fig. <xref ref-type="fig" rid="F4">4J, K</xref>). Conductor wide and with an apical tooth and a deep fold (Fig. <xref ref-type="fig" rid="F4">4H, K</xref>). Embolus with two peaks, one peak longer than the other, and with a curved margin retrolaterally (Fig. <xref ref-type="fig" rid="F4">4H–K</xref>).</p><p><bold>Females</bold> (<italic>N</italic> = 43). Carapace and opisthosoma colour as in male; cheliceral groove with 11–16 pronounced denticles; tergites similar to male; 7–8 spinnerets. Measurements: <abbrev xmlns:xlink="http://www.w3.org/1999/xlink" xlink:title="body length" id="ABBRID0EXJAG" xlink:type="simple">BL</abbrev> 8.00–12.80, <abbrev xmlns:xlink="http://www.w3.org/1999/xlink" xlink:title="carapace length" id="ABBRID0E2JAG" xlink:type="simple">CL</abbrev> 4.30–6.10, <abbrev xmlns:xlink="http://www.w3.org/1999/xlink" xlink:title="carapace width" id="ABBRID0E6JAG" xlink:type="simple">CW</abbrev> 3.80–5.57, <abbrev xmlns:xlink="http://www.w3.org/1999/xlink" xlink:title="opisthosoma length" id="ABBRID0EDKAG" xlink:type="simple">OL</abbrev> 4.10–6.50, <abbrev xmlns:xlink="http://www.w3.org/1999/xlink" xlink:title="opisthosoma width" id="ABBRID0EHKAG" xlink:type="simple">OW</abbrev> 2.70–4.90; <abbrev xmlns:xlink="http://www.w3.org/1999/xlink" xlink:title="anterior lateral eyes" id="ABBRID0ELKAG" xlink:type="simple">ALE</abbrev> &gt; <abbrev xmlns:xlink="http://www.w3.org/1999/xlink" xlink:title="osterior lateral eyes" id="ABBRID0EPKAG" xlink:type="simple">PLE</abbrev> &gt; <abbrev xmlns:xlink="http://www.w3.org/1999/xlink" xlink:title="posterior median eyes" id="ABBRID0ETKAG" xlink:type="simple">PME</abbrev> &gt; <abbrev xmlns:xlink="http://www.w3.org/1999/xlink" xlink:title="anterior median eyes" id="ABBRID0EXKAG" xlink:type="simple">AME</abbrev>; palp 8.20 (2.70 + 1.50 + 1.70 + 2.30), leg I 8.80 (2.80 + 1.75 + 1.70 + 1.55 + 1.00), leg II 8.93 (2.75 + 1.60 + 1.55 + 1.83 + 1.20), leg III 9.30 (2.70 + 1.60 + 1.50 + 2.20 + 1.30), leg IV 13.25 (3.65 + 1.80 + 2.40 + 3.40 + 2.00).</p><p><bold><italic>Female genitalia</italic>.</bold> A pair of depressions on the ventro-lateral part of genital atrium (Fig. <xref ref-type="fig" rid="F4">4C, D</xref>). Paired receptacular clusters along the anterior margin of bursa copulatrix, divided into two parts, the inner main part forming a large granulate tubercle, with short genital stalks, the outers with several small granules (Fig. <xref ref-type="fig" rid="F4">4</xref>).</p></tp:treatment-sec><tp:treatment-sec sec-type="remarks" id="SECID0EKLAG"><title>Remarks.</title><p>We examined the male holotype of <italic><tp:taxon-name><tp:taxon-name-part taxon-name-part-type="genus" reg="Heptathela">H.</tp:taxon-name-part> <tp:taxon-name-part taxon-name-part-type="species" reg="higoensis">higoensis</tp:taxon-name-part></tp:taxon-name></italic> (Fig. <xref ref-type="fig" rid="F5">5</xref>) and identified the species as <italic><tp:taxon-name><tp:taxon-name-part taxon-name-part-type="genus" reg="Heptathela">H.</tp:taxon-name-part> <tp:taxon-name-part taxon-name-part-type="species" reg="higoensis">higoensis</tp:taxon-name-part></tp:taxon-name></italic> even though the bulb of holotype male is relatively distorted compared to the specimens we collected. After we examined 11 males and 43 females collected at the type localities of <italic><tp:taxon-name><tp:taxon-name-part taxon-name-part-type="genus" reg="Heptathela">H.</tp:taxon-name-part> <tp:taxon-name-part taxon-name-part-type="species" reg="higoensis">higoensis</tp:taxon-name-part></tp:taxon-name></italic>, <italic><tp:taxon-name><tp:taxon-name-part taxon-name-part-type="genus" reg="Heptathela">H.</tp:taxon-name-part> <tp:taxon-name-part taxon-name-part-type="species" reg="nishikawai">nishikawai</tp:taxon-name-part></tp:taxon-name></italic> and <italic><tp:taxon-name><tp:taxon-name-part taxon-name-part-type="genus" reg="Heptathela">H.</tp:taxon-name-part> <tp:taxon-name-part taxon-name-part-type="species" reg="yaginumai">yaginumai</tp:taxon-name-part></tp:taxon-name></italic>, and compared the holotypes of <italic><tp:taxon-name><tp:taxon-name-part taxon-name-part-type="genus" reg="Heptathela">H.</tp:taxon-name-part> <tp:taxon-name-part taxon-name-part-type="species" reg="higoensis">higoensis</tp:taxon-name-part></tp:taxon-name></italic>, <italic><tp:taxon-name><tp:taxon-name-part taxon-name-part-type="genus" reg="Heptathela">H.</tp:taxon-name-part> <tp:taxon-name-part taxon-name-part-type="species" reg="nishikawai">nishikawai</tp:taxon-name-part></tp:taxon-name></italic> and <italic><tp:taxon-name><tp:taxon-name-part taxon-name-part-type="genus" reg="Heptathela">H.</tp:taxon-name-part> <tp:taxon-name-part taxon-name-part-type="species" reg="yaginumai">yaginumai</tp:taxon-name-part></tp:taxon-name></italic> with our specimens, we proposed synonymy of <italic><tp:taxon-name><tp:taxon-name-part taxon-name-part-type="genus" reg="Heptathela">H.</tp:taxon-name-part> <tp:taxon-name-part taxon-name-part-type="species" reg="nishikawai">nishikawai</tp:taxon-name-part></tp:taxon-name></italic> and <italic><tp:taxon-name><tp:taxon-name-part taxon-name-part-type="genus" reg="Heptathela">H.</tp:taxon-name-part> <tp:taxon-name-part taxon-name-part-type="species" reg="yaginumai">yaginumai</tp:taxon-name-part></tp:taxon-name></italic> with <italic><tp:taxon-name><tp:taxon-name-part taxon-name-part-type="genus" reg="Heptathela">H.</tp:taxon-name-part> <tp:taxon-name-part taxon-name-part-type="species" reg="higoensis">higoensis</tp:taxon-name-part></tp:taxon-name></italic> based on their genital morphology, molecular species delimitation (<xref ref-type="bibr" rid="B44">Xu et al. 2019</xref>), and intraspecific genetic distances, 0–1.19% (K2P) and 0–1.18% (<italic>p</italic>-distance) among 43 specimens, although females exhibit a considerable intraspecific variation in genitalia.</p><fig id="F5" position="float" orientation="portrait"><object-id xmlns:xlink="http://www.w3.org/1999/xlink" content-type="doi" xlink:type="simple">10.3897/zookeys.888.34494.figure5</object-id><object-id xmlns:xlink="http://www.w3.org/1999/xlink" content-type="arpha" xlink:type="simple">1C2CB5E1-6077-5A44-8710-3DAD235D3B08</object-id><label>Figure 5.</label><caption><p>Male holotype genital anatomy of <italic><tp:taxon-name><tp:taxon-name-part taxon-name-part-type="genus" reg="Heptathela">Heptathela</tp:taxon-name-part> <tp:taxon-name-part taxon-name-part-type="species" reg="higoensis">higoensis</tp:taxon-name-part></tp:taxon-name></italic> Haupt, 1983 (<named-content xmlns:xlink="http://www.w3.org/1999/xlink" content-type="dwc:institutional_code" xlink:type="simple">ZMH</named-content> 21751) <bold>A</bold> palp ventral view <bold>B</bold> palp retrolateral view <bold>C, D</bold> palp distal view. Scale bar: 0.5 mm.</p></caption><graphic xmlns:xlink="http://www.w3.org/1999/xlink" xlink:href="zookeys-888-001-g005.jpg" position="float" orientation="portrait" xlink:type="simple" id="oo_354496.jpg"><uri content-type="original_file" xlink:type="simple">https://binary.pensoft.net/fig/354496</uri></graphic></fig></tp:treatment-sec><tp:treatment-sec sec-type="material" id="SECID0EWQAG"><title>Material examined.</title><p>JAPAN · 1 ♂, 8 ♀♀; Kyushu, Kumamoto-ken, Hitoyoshi-shi, Fumotomachi, Hitoyoshi Ruins Park; <named-content xmlns:xlink="http://www.w3.org/1999/xlink" content-type="dwc:verbatimCoordinates" xlink:type="simple"><named-content content-type="geo-json" specific-use="{&#34;type&#34;:&#34;Point&#34;,&#34;coordinates&#34;:[130.770000,32.210000]}" id="NCID0E6QAG" xlink:type="simple">32.21N, 130.77E</named-content></named-content>; alt. 140 m; 18 September 2013; D. Li and B. Wu leg.; XUX-2013-365 (♂ matured 19 July 2014 at <abbrev xmlns:xlink="http://www.w3.org/1999/xlink" content-type="institution" xlink:title="Centre for Behavioural Ecology and Evolution, School of Life Sciences, Hubei University, Wuhan, China" id="ABBRID0EERAG" xlink:type="simple">CBEE</abbrev>), XUX-2013-360 to 364, 366 to 368 · 2 ♂♂, 5 ♀♀; Kyushu, Kumamoto-ken, Kumamoto-shi, Tatsutayama, Tatsuta National Park; <named-content xmlns:xlink="http://www.w3.org/1999/xlink" content-type="dwc:verbatimCoordinates" xlink:type="simple"><named-content content-type="geo-json" specific-use="{&#34;type&#34;:&#34;Point&#34;,&#34;coordinates&#34;:[130.730000,32.820000]}" id="NCID0EMRAG" xlink:type="simple">32.82N, 130.73E</named-content></named-content>; alt. 60 m; 19 September 2013; D. Li and B. Wu leg.; XUX-2013-370 to 379 · 4 ♂♂, 4 ♀♀; Kyushu, Kumamoto-ken, Kumamoto-shi, Higashi-ku, Kozono 1-chome; <named-content xmlns:xlink="http://www.w3.org/1999/xlink" content-type="dwc:verbatimCoordinates" xlink:type="simple"><named-content content-type="geo-json" specific-use="{&#34;type&#34;:&#34;Point&#34;,&#34;coordinates&#34;:[130.780000,32.840000]}" id="NCID0EURAG" xlink:type="simple">32.84N, 130.78E</named-content></named-content>; alt. 100 m; 19 September 2013; D. Li and B. Wu leg.; XUX-2013-380 to 389 (XUX-2013-381, ♂ matured 2 August 2014 at <abbrev xmlns:xlink="http://www.w3.org/1999/xlink" content-type="institution" xlink:title="Centre for Behavioural Ecology and Evolution, School of Life Sciences, Hubei University, Wuhan, China" id="ABBRID0EZRAG" xlink:type="simple">CBEE</abbrev>) · 1 ♂, 3 ♀♀; Kyushu, Kumamoto-ken, Kumamoto-shi, Kasuga, Hanaokayama; <named-content xmlns:xlink="http://www.w3.org/1999/xlink" content-type="dwc:verbatimCoordinates" xlink:type="simple"><named-content content-type="geo-json" specific-use="{&#34;type&#34;:&#34;Point&#34;,&#34;coordinates&#34;:[130.680000,32.800000]}" id="NCID0EBSAG" xlink:type="simple">32.80N, 130.68E</named-content></named-content>; alt. 120 m, 19 September 2013; D. Li and B. Wu leg.; XUX-2013-390 to 393 · 3 ♀♀; Miyazaki-ken, Nishiusuki-gun, Takachiho-cho, Mukoyama; <named-content xmlns:xlink="http://www.w3.org/1999/xlink" content-type="dwc:verbatimCoordinates" xlink:type="simple"><named-content content-type="geo-json" specific-use="{&#34;type&#34;:&#34;Point&#34;,&#34;coordinates&#34;:[131.300000,32.700000]}" id="NCID0EJSAG" xlink:type="simple">32.70N, 131.30E</named-content></named-content>; alt. 320 m; 22 September 2013; D. Li and B. Wu leg.; XUX-2013-435 to 441 · 1 ♂, 3 ♀♀; Miyazaki-ken, Higashimorokata-gun, Kunitomi-cho, Honjo 11960-1; <named-content xmlns:xlink="http://www.w3.org/1999/xlink" content-type="dwc:verbatimCoordinates" xlink:type="simple"><named-content content-type="geo-json" specific-use="{&#34;type&#34;:&#34;Point&#34;,&#34;coordinates&#34;:[131.340000,32.000000]}" id="NCID0ERSAG" xlink:type="simple">32.00N, 131.34E</named-content></named-content>; alt. 30 m; 23 September 2013; D. Li and B. Wu leg.; XUX-2013-456 (♂, matured 19 July 2014 at <abbrev xmlns:xlink="http://www.w3.org/1999/xlink" content-type="institution" xlink:title="Centre for Behavioural Ecology and Evolution, School of Life Sciences, Hubei University, Wuhan, China" id="ABBRID0EWSAG" xlink:type="simple">CBEE</abbrev>), XUX-2013-449 to 451 · 1 ♂, 12 ♀♀; Miyazaki-ken, Higashimorokata-gun, Kunitomi-cho, Honjo 4191; <named-content xmlns:xlink="http://www.w3.org/1999/xlink" content-type="dwc:verbatimCoordinates" xlink:type="simple"><named-content content-type="geo-json" specific-use="{&#34;type&#34;:&#34;Point&#34;,&#34;coordinates&#34;:[131.330000,31.980000]}" id="NCID0E5SAG" xlink:type="simple">31.98N, 131.33E</named-content></named-content>; alt. 30 m; 23 September 2013; D. Li and B. Wu leg.; XUX-2013-457 to 467C · 1 ♀; Miyazaki-ken, Nishimorokata-gun, Takaharu-cho, Kamamuto, Lake Miike; <named-content xmlns:xlink="http://www.w3.org/1999/xlink" content-type="dwc:verbatimCoordinates" xlink:type="simple"><named-content content-type="geo-json" specific-use="{&#34;type&#34;:&#34;Point&#34;,&#34;coordinates&#34;:[130.960000,31.890000]}" id="NCID0EGTAG" xlink:type="simple">31.89N, 130.96E</named-content></named-content>; alt. 360 m; 23 September 2013; D. Li and B. Wu leg.; XUX-2013-468 · 1 ♂, 4 ♀♀; 2 Kagoshima-ken, Kirishima-shi, Kirishima, Takachihokawara; <named-content xmlns:xlink="http://www.w3.org/1999/xlink" content-type="dwc:verbatimCoordinates" xlink:type="simple"><named-content content-type="geo-json" specific-use="{&#34;type&#34;:&#34;Point&#34;,&#34;coordinates&#34;:[130.890000,31.890000]}" id="NCID0EOTAG" xlink:type="simple">31.89N, 130.89E</named-content></named-content>; alt. 960 m; 23 September 2013; D. Li and B. Wu leg.; XUX-2013-471 (♂, matured 8 June 2014 at <abbrev xmlns:xlink="http://www.w3.org/1999/xlink" content-type="institution" xlink:title="Centre for Behavioural Ecology and Evolution, School of Life Sciences, Hubei University, Wuhan, China" id="ABBRID0ETTAG" xlink:type="simple">CBEE</abbrev>), XUX-2013-472 to 474, 476.</p></tp:treatment-sec><tp:treatment-sec sec-type="distribution" id="SECID0EYTAG"><title>Distribution.</title><p>The species is known from the following prefectures on the Japanese island Kyushu: Kumamoto-ken (Hitoyoshi-shi and Kumamoto-shi), Miyazaki-ken (Nishiusuki-gun, Higashimorokata-gun and Nishimorokata-gun), Kagoshima-ken (Kirishima-shi) (Fig. <xref ref-type="fig" rid="F1">1C</xref>).</p></tp:treatment-sec><tp:treatment-sec><!--Section generated to contain objects referenced in tp:taxon-treatment.--><fig id="F4" position="float" orientation="portrait"><object-id xmlns:xlink="http://www.w3.org/1999/xlink" content-type="doi" xlink:type="simple">10.3897/zookeys.888.34494.figure4</object-id><object-id xmlns:xlink="http://www.w3.org/1999/xlink" content-type="arpha" xlink:type="simple">1CE16237-A926-5B79-97A7-B3D6FCDFB071</object-id><label>Figure 4.</label><caption><p>Male and female genital anatomy of <italic><tp:taxon-name><tp:taxon-name-part taxon-name-part-type="genus" reg="Heptathela">Heptathela</tp:taxon-name-part> <tp:taxon-name-part taxon-name-part-type="species" reg="higoensis">higoensis</tp:taxon-name-part></tp:taxon-name></italic> Haupt, 1983 <bold>A, C</bold> 3472 (short for XUX-2013-472) <bold>B, D</bold> 3435 <bold>E–G</bold> 3365 <bold>H–K</bold> 3381 <bold>A, B</bold> vulva dorsal view <bold>C, D</bold> vulva ventral view <bold>E</bold> palp prolateral view <bold>F</bold> palp ventral view <bold>G</bold> palp retrolateral view <bold>H–K</bold> palp distal view; 3365: Hitoyoshi Ruins Park, Kumamoto; 3472: Takachihokawara, Kagoshima; 3435: Mukoyama, Miyazaki; 3381: Kozomo, Kumamoto. Scale bar: 0.5 mm.</p></caption><graphic xmlns:xlink="http://www.w3.org/1999/xlink" xlink:href="zookeys-888-001-g004.jpg" position="float" orientation="portrait" xlink:type="simple" id="oo_354495.jpg"><uri content-type="original_file" xlink:type="simple">https://binary.pensoft.net/fig/354495</uri></graphic></fig><fig id="F1" position="float" orientation="portrait"><object-id xmlns:xlink="http://www.w3.org/1999/xlink" content-type="doi" xlink:type="simple">10.3897/zookeys.888.34494.figure1</object-id><object-id xmlns:xlink="http://www.w3.org/1999/xlink" content-type="arpha" xlink:type="simple">0BB56461-91FB-55FA-8D1B-8A23896099AA</object-id><label>Figure 1.</label><caption><p>General somatic morphology of <italic><tp:taxon-name><tp:taxon-name-part taxon-name-part-type="genus" reg="Heptathela">Heptathela</tp:taxon-name-part> <tp:taxon-name-part taxon-name-part-type="species" reg="kimurai">kimurai</tp:taxon-name-part></tp:taxon-name></italic> (Kishida, 1920) <bold>A</bold> dorsal view <bold>B</bold> ventral view and map showing the sampling localities of <italic><tp:taxon-name><tp:taxon-name-part taxon-name-part-type="genus" reg="Heptathela">Heptathela</tp:taxon-name-part></tp:taxon-name></italic> specimens from Kyushu to central Ryukyus (<bold>C</bold>).</p></caption><graphic xmlns:xlink="http://www.w3.org/1999/xlink" xlink:href="zookeys-888-001-g001.jpg" position="float" orientation="portrait" xlink:type="simple" id="oo_354492.jpg"><uri content-type="original_file" xlink:type="simple">https://binary.pensoft.net/fig/354492</uri></graphic></fig></tp:treatment-sec><ref-list><ref id="B15"><mixed-citation xmlns:xlink="http://www.w3.org/1999/xlink" xlink:type="simple"><person-group><name name-style="western"><surname>Haupt</surname><given-names>J</given-names></name></person-group> (<year>2003</year>) <article-title>The Mesothelaea – monograph of an exceptional group of spiders (<tp:taxon-name><tp:taxon-name-part taxon-name-part-type="order">Araneae</tp:taxon-name-part></tp:taxon-name>: <tp:taxon-name><tp:taxon-name-part taxon-name-part-type="suborder">Mesothelae</tp:taxon-name-part></tp:taxon-name>) (Morphology, behaviour, ecology, taxonomy, distribution and phylogeny).</article-title><source>Zoologica</source><volume>154</volume>: <fpage>1</fpage>–<lpage>102</lpage>.</mixed-citation></ref><ref id="B20"><mixed-citation xmlns:xlink="http://www.w3.org/1999/xlink" xlink:type="simple"><person-group><name name-style="western"><surname>Ono</surname><given-names>H</given-names></name></person-group> (<year>1998</year>) <article-title>Spiders of the genus <italic><tp:taxon-name><tp:taxon-name-part taxon-name-part-type="genus">Heptathela</tp:taxon-name-part></tp:taxon-name></italic> (<tp:taxon-name><tp:taxon-name-part taxon-name-part-type="order">Araneae</tp:taxon-name-part></tp:taxon-name>, <tp:taxon-name><tp:taxon-name-part taxon-name-part-type="family">Liphistiidae</tp:taxon-name-part></tp:taxon-name>) from Kyushu, Japan.</article-title><source>Memoirs of the National Science Museum Tokyo</source><volume>30</volume>: <fpage>13</fpage>–<lpage>27</lpage>.</mixed-citation></ref><ref id="B24"><mixed-citation xmlns:xlink="http://www.w3.org/1999/xlink" xlink:type="simple"><person-group><name name-style="western"><surname>Ono</surname><given-names>H</given-names></name></person-group> (<year>2009</year>) <source>The spiders of Japan with keys to the families and genera and illustrations of the species.</source><publisher-name>Tokai University Press</publisher-name>, <publisher-loc>Kanagawa</publisher-loc>, <size units="page">739 pp</size>.</mixed-citation></ref><ref id="B26"><mixed-citation xmlns:xlink="http://www.w3.org/1999/xlink" xlink:type="simple"><person-group><name name-style="western"><surname>Ono</surname><given-names>H</given-names></name><name name-style="western"><surname>Ogata</surname><given-names>K</given-names></name></person-group> (<year>2018</year>) <source>Spiders of Japan, their natural history and diversity.</source><publisher-name>Tokai University Press</publisher-name>, <publisher-loc>Kanagawa</publisher-loc>, <size units="page">714 pp</size>.</mixed-citation></ref><ref id="B44"><mixed-citation xmlns:xlink="http://www.w3.org/1999/xlink" xlink:type="simple"><person-group><name name-style="western"><surname>Xu</surname><given-names>X</given-names></name><name name-style="western"><surname>Kuntner</surname><given-names>M</given-names></name><name name-style="western"><surname>Ono</surname><given-names>H</given-names></name><name name-style="western"><surname>Liu</surname><given-names>FX</given-names></name><name name-style="western"><surname>Li</surname><given-names>D</given-names></name></person-group> (<year>2019</year>) A multi-tier species delimitation approach resolves conflicts in delineating the primitively segmented spider genus <italic><tp:taxon-name><tp:taxon-name-part taxon-name-part-type="genus">Heptathela</tp:taxon-name-part></tp:taxon-name></italic> endemic to Japanese islands. bioRxiv. <ext-link xlink:type="simple" ext-link-type="doi" xlink:href="10.1101/812214">https://doi.org/10.1101/812214</ext-link></mixed-citation></ref></ref-list></tp:taxon-treatment>
