# Supplementary material for: A taxonomic monograph of the liphistiid spider genus Heptathela, endemic to Japanese islands
Source: Zookeys. 2019 Nov 11;888:1–50. doi: 10.3897/zookeys.888.34494 (PMC6861337; doi:10.3897/zookeys.888.34494)
Supplement: XML Treatment for Heptathela kikuyai [file zookeys.888.34494-treatment2.xml]

<!DOCTYPE tp:taxon-treatment
  PUBLIC "-//TaxonX//DTD Taxonomic Treatment Publishing DTD v0 20100105//EN" "tax-treatment-NSO.dtd">
<tp:taxon-treatment xmlns:tp="http://www.plazi.org/taxpub"><tp:treatment-meta><kwd-group><label>Taxon classification</label><kwd><named-content xmlns:xlink="http://www.w3.org/1999/xlink" content-type="kingdom">Animalia</named-content></kwd><kwd><named-content xmlns:xlink="http://www.w3.org/1999/xlink" content-type="order">Araneae</named-content></kwd><kwd><named-content xmlns:xlink="http://www.w3.org/1999/xlink" content-type="family">Liphistiidae</named-content></kwd></kwd-group><mixed-citation publication-type="journal"><person-group><name><surname>Xu</surname><given-names>Xin</given-names></name><name><surname>Ono</surname><given-names>Hirotsugu</given-names></name><name><surname>Kuntner</surname><given-names>Matjaž</given-names></name><name><surname>Liu</surname><given-names>Fengxiang</given-names></name><name><surname>Li</surname><given-names>Daiqin</given-names></name></person-group><article-title>A taxonomic monograph of the liphistiid spider genus <italic><tp:taxon-name><tp:taxon-name-part taxon-name-part-type="genus" reg="Heptathela">Heptathela</tp:taxon-name-part></tp:taxon-name></italic>, endemic to Japanese islands</article-title><source>Zookeys</source><day>11</day><month>11</month><year>2019</year><volume>888</volume><fpage>1</fpage><lpage>50</lpage><pub-id pub-id-type="doi">10.3897/zookeys.888.34494</pub-id></mixed-citation></tp:treatment-meta><tp:nomenclature><tp:taxon-name><object-id xmlns:xlink="http://www.w3.org/1999/xlink" content-type="arpha" xlink:type="simple">90060E34-E05C-5574-AA14-B6C27D7BF304</object-id>
                <tp:taxon-name-part taxon-name-part-type="genus" reg="Heptathela">Heptathela</tp:taxon-name-part>
                <tp:taxon-name-part taxon-name-part-type="species" reg="kikuyai">kikuyai</tp:taxon-name-part>
              </tp:taxon-name><tp:taxon-authority>Ono, 1998</tp:taxon-authority><xref ref-type="fig" rid="F6">Fig. 6</xref><tp:nomenclature-citation-list><tp:nomenclature-citation><tp:taxon-name>
                    <tp:taxon-name-part taxon-name-part-type="genus" reg="Heptathela">Heptathela</tp:taxon-name-part> <tp:taxon-name-part taxon-name-part-type="species" reg="kikuyai">kikuyai</tp:taxon-name-part></tp:taxon-name><comment>Ono, 1998: 16 (holotype: male, from Mt. Gozaga-dake, 20 km south of Oita-shi, Oita-ken, Kyushu, Japan, collected by N. Kikuya on 13 September 1979, deposited in <named-content xmlns:xlink="http://www.w3.org/1999/xlink" content-type="dwc:institutional_code" xlink:type="simple">NMNS</named-content>, examined); <xref ref-type="bibr" rid="B24">Ono 2009</xref>: 81; <xref ref-type="bibr" rid="B31">Schwendinger and Ono 2011</xref>: 613; <xref ref-type="bibr" rid="B26">Ono and Ogata 2018</xref>: 26, 479.</comment></tp:nomenclature-citation></tp:nomenclature-citation-list></tp:nomenclature><tp:treatment-sec sec-type="diagnosis" id="SECID0EJWAG"><title>Diagnosis.</title><p>Males of <italic><tp:taxon-name><tp:taxon-name-part taxon-name-part-type="genus" reg="Heptathela">H.</tp:taxon-name-part> <tp:taxon-name-part taxon-name-part-type="species" reg="kikuyai">kikuyai</tp:taxon-name-part></tp:taxon-name></italic> differ from those of <italic><tp:taxon-name><tp:taxon-name-part taxon-name-part-type="genus" reg="Heptathela">H.</tp:taxon-name-part> <tp:taxon-name-part taxon-name-part-type="species" reg="higoensis">higoensis</tp:taxon-name-part></tp:taxon-name></italic> by the two embolus peaks of a similar height, and the hooked tegular marginal apophysis (Fig. <xref ref-type="fig" rid="F6">6J, K</xref>), and from those of <italic><tp:taxon-name><tp:taxon-name-part taxon-name-part-type="genus" reg="Heptathela">H.</tp:taxon-name-part> <tp:taxon-name-part taxon-name-part-type="species" reg="yakushimaensis">yakushimaensis</tp:taxon-name-part></tp:taxon-name></italic> by only a weakly serrated prolateral margin of the conductor (Fig. <xref ref-type="fig" rid="F6">6H, I</xref>). Females of <italic><tp:taxon-name><tp:taxon-name-part taxon-name-part-type="genus" reg="Heptathela">H.</tp:taxon-name-part> <tp:taxon-name-part taxon-name-part-type="species" reg="kikuyai">kikuyai</tp:taxon-name-part></tp:taxon-name></italic> differ from those of all other Kyushu group <italic><tp:taxon-name><tp:taxon-name-part taxon-name-part-type="genus" reg="Heptathela">Heptathela</tp:taxon-name-part></tp:taxon-name></italic> species by the inner receptacular clusters with longer and slender stalks (Fig. <xref ref-type="fig" rid="F6">6A–D</xref>). Moreover, <italic><tp:taxon-name><tp:taxon-name-part taxon-name-part-type="genus" reg="Heptathela">H.</tp:taxon-name-part> <tp:taxon-name-part taxon-name-part-type="species" reg="kikuyai">kikuyai</tp:taxon-name-part></tp:taxon-name></italic> differs from all other Kyushu group <italic><tp:taxon-name><tp:taxon-name-part taxon-name-part-type="genus" reg="Heptathela">Heptathela</tp:taxon-name-part></tp:taxon-name></italic> species by the following unique nucleotide substitutions in the standard DNA barcode alignment: G (11), A (33), C (41), C (59), C (68), A (83), A (89), C (116), T (194), A (212), T (222), A (239), A (251), C (260), T (276), T (287), C (305), C (329), A (345), T (365), C (470), G (491), T (546), T (578), T (581), G (635), C (656).</p><fig id="F6" position="float" orientation="portrait"><object-id xmlns:xlink="http://www.w3.org/1999/xlink" content-type="doi" xlink:type="simple">10.3897/zookeys.888.34494.figure6</object-id><object-id xmlns:xlink="http://www.w3.org/1999/xlink" content-type="arpha" xlink:type="simple">27A27BFF-606D-5338-837A-5A858259FF07</object-id><label>Figure 6.</label><caption><p>Male and female genital anatomy of <italic><tp:taxon-name><tp:taxon-name-part taxon-name-part-type="genus" reg="Heptathela">Heptathela</tp:taxon-name-part> <tp:taxon-name-part taxon-name-part-type="species" reg="kikuyai">kikuyai</tp:taxon-name-part></tp:taxon-name></italic> Ono, 1998 <bold>A, C</bold> 3409 (short for XUX-2013-409) <bold>B, D</bold> 3401 <bold>E–K</bold> 3405 <bold>A, B</bold> vulva dorsal view <bold>C, D</bold> vulva ventral view <bold>E</bold> palp prolateral view <bold>F</bold> palp ventral view <bold>G</bold> palp retrolateral view <bold>H–K</bold> palp distal view; 3405, 3409: Mt. Gozaga-dake, Oita-ken; 3401: Onomachi, Oita-ken. Scale bar: 0.5 mm.</p></caption><graphic xmlns:xlink="http://www.w3.org/1999/xlink" xlink:href="zookeys-888-001-g006.jpg" position="float" orientation="portrait" xlink:type="simple" id="oo_354497.jpg"><uri content-type="original_file" xlink:type="simple">https://binary.pensoft.net/fig/354497</uri></graphic></fig></tp:treatment-sec><tp:treatment-sec sec-type="description" id="SECID0EK1AG"><title>Description.</title><p><bold>Males</bold> (<italic>N</italic> = 5). Carapace and opisthosoma brown, with dark-spotted tergites; cheliceral groove with 10–12 denticles; 6 or 7 spinnerets. Measurements: <abbrev xmlns:xlink="http://www.w3.org/1999/xlink" xlink:title="body length" id="ABBRID0EU1AG" xlink:type="simple">BL</abbrev> 7.90–9.40, <abbrev xmlns:xlink="http://www.w3.org/1999/xlink" xlink:title="carapace length" id="ABBRID0EY1AG" xlink:type="simple">CL</abbrev> 4.00–5.05, <abbrev xmlns:xlink="http://www.w3.org/1999/xlink" xlink:title="carapace width" id="ABBRID0E31AG" xlink:type="simple">CW</abbrev> 3.55–4.30, <abbrev xmlns:xlink="http://www.w3.org/1999/xlink" xlink:title="opisthosoma length" id="ABBRID0EA2AG" xlink:type="simple">OL</abbrev> 3.90–4.60, <abbrev xmlns:xlink="http://www.w3.org/1999/xlink" xlink:title="opisthosoma width" id="ABBRID0EE2AG" xlink:type="simple">OW</abbrev> 2.60–3.20; <abbrev xmlns:xlink="http://www.w3.org/1999/xlink" xlink:title="anterior lateral eyes" id="ABBRID0EI2AG" xlink:type="simple">ALE</abbrev> &gt; <abbrev xmlns:xlink="http://www.w3.org/1999/xlink" xlink:title="osterior lateral eyes" id="ABBRID0EM2AG" xlink:type="simple">PLE</abbrev> &gt; <abbrev xmlns:xlink="http://www.w3.org/1999/xlink" xlink:title="posterior median eyes" id="ABBRID0EQ2AG" xlink:type="simple">PME</abbrev> &gt; <abbrev xmlns:xlink="http://www.w3.org/1999/xlink" xlink:title="anterior median eyes" id="ABBRID0EU2AG" xlink:type="simple">AME</abbrev>; leg I 13.65 (3.90 + 1.90 + 2.75 + 3.30 + 1.80), leg II 13.35 (3.45 + 1.60 + 2.65 + 3.55 + 2.10), leg III 14.40 (3.30 + 1.50 + 2.75 + 4.45 + 2.40), leg IV 19.25 (4.85 + 1.90 + 3.35 + 6.00 + 3.15).</p><p><bold><italic>Palp</italic>.</bold> Prolateral side of paracymbium unpigmented and unsclerotised, numerous setae and spines at the tip of paracymbium (Fig. <xref ref-type="fig" rid="F6">6E–G</xref>). Contrategulum with serrated margin proximally and smooth margin distally (Fig. <xref ref-type="fig" rid="F6">6H, I, K</xref>). Tegulum wide, the dorsal extension of terminal apophysis and hooked marginal apophysis of tegulum with a serrated margin retrolaterally (Fig. <xref ref-type="fig" rid="F6">6J, K</xref>). Conductor wide and with an apical tooth and a deep fold (Fig. <xref ref-type="fig" rid="F6">6I, K</xref>). Embolus with two peaks at the slightly same level and a curved margin retrolaterally (Fig. <xref ref-type="fig" rid="F6">6H–K</xref>).</p><p><bold>Females</bold> (<italic>N</italic> = 30). Carapace and opisthosoma as in male; cheliceral groove with 12–17 pronounced denticles; tergites similar to male; 6–8 spinnerets. Measurements: <abbrev xmlns:xlink="http://www.w3.org/1999/xlink" xlink:title="body length" id="ABBRID0EZ3AG" xlink:type="simple">BL</abbrev> 8.55–15.10, <abbrev xmlns:xlink="http://www.w3.org/1999/xlink" xlink:title="carapace length" id="ABBRID0E43AG" xlink:type="simple">CL</abbrev> 4.30–7.90, <abbrev xmlns:xlink="http://www.w3.org/1999/xlink" xlink:title="carapace width" id="ABBRID0EB4AG" xlink:type="simple">CW</abbrev> 3.80–6.70, <abbrev xmlns:xlink="http://www.w3.org/1999/xlink" xlink:title="opisthosoma length" id="ABBRID0EF4AG" xlink:type="simple">OL</abbrev> 4.40–8.75, <abbrev xmlns:xlink="http://www.w3.org/1999/xlink" xlink:title="opisthosoma width" id="ABBRID0EJ4AG" xlink:type="simple">OW</abbrev> 2.80–6.10; <abbrev xmlns:xlink="http://www.w3.org/1999/xlink" xlink:title="anterior lateral eyes" id="ABBRID0EN4AG" xlink:type="simple">ALE</abbrev> &gt; <abbrev xmlns:xlink="http://www.w3.org/1999/xlink" xlink:title="osterior lateral eyes" id="ABBRID0ER4AG" xlink:type="simple">PLE</abbrev> &gt; <abbrev xmlns:xlink="http://www.w3.org/1999/xlink" xlink:title="posterior median eyes" id="ABBRID0EV4AG" xlink:type="simple">PME</abbrev> &gt; <abbrev xmlns:xlink="http://www.w3.org/1999/xlink" xlink:title="anterior median eyes" id="ABBRID0EZ4AG" xlink:type="simple">AME</abbrev>; palp 9.15 (3.25 + 1.60 + 1.90 + 2.40), leg I 10.30 (3.30 + 1.90 + 1.90 + 2.00 + 1.20), leg II 10.15 (3.10 + 1.80 + 1.85 + 2.10 + 1.30), leg III 10.80 (3.00 + 1.80 + 1.80 + 2.60 + 1.60), leg IV 15.80 (4.50 + 2.20 + 2.80 + 4.10 + 2.20).</p><p><bold><italic>Female genitalia</italic>.</bold> A pair of depressions on the ventro-lateral part of genital atrium. Paired receptacular clusters along the anterior margin of bursa copulatrix, indistinctly divided into two parts, with many small granules, inner ones with longer and slender genital stalks (Fig. <xref ref-type="fig" rid="F6">6A–D</xref>).</p></tp:treatment-sec><tp:treatment-sec sec-type="material" id="SECID0EI5AG"><title>Material examined.</title><p>JAPAN · 6 ♀♀; Oita-ken, Bungoono-shi, Totoki, Onomachi; <named-content xmlns:xlink="http://www.w3.org/1999/xlink" content-type="dwc:verbatimCoordinates" xlink:type="simple"><named-content content-type="geo-json" specific-use="{&#34;type&#34;:&#34;Point&#34;,&#34;coordinates&#34;:[131.520000,33.060000]}" id="NCID0ER5AG" xlink:type="simple">33.06N, 131.52E</named-content></named-content>; alt. 240 m; 20 September 2013; D. Li and B. Wu leg.; XUX-2013-394 to 396, 399 to 401 · 2 ♂♂, 4 ♀♀; Oita-ken, Bungoono-shi, Onomachi-Ando, Mt. Gozaga-dake; <named-content xmlns:xlink="http://www.w3.org/1999/xlink" content-type="dwc:verbatimCoordinates" xlink:type="simple"><named-content content-type="geo-json" specific-use="{&#34;type&#34;:&#34;Point&#34;,&#34;coordinates&#34;:[131.550000,33.110000]}" id="NCID0EZ5AG" xlink:type="simple">33.11N, 131.55E</named-content></named-content>; alt. 630 m; 20 September 2013; D. Li and B. Wu leg.; XUX-2013-404, 405, 408, 409, 411, 412 (405, ♂ matured 2 May 2014 at <abbrev xmlns:xlink="http://www.w3.org/1999/xlink" content-type="institution" xlink:title="Centre for Behavioural Ecology and Evolution, School of Life Sciences, Hubei University, Wuhan, China" id="ABBRID0E55AG" xlink:type="simple">CBEE</abbrev>) · 2 ♂♂, 6 ♀♀; Oita-ken, Usuki-shi, Takeyama; <named-content xmlns:xlink="http://www.w3.org/1999/xlink" content-type="dwc:verbatimCoordinates" xlink:type="simple"><named-content content-type="geo-json" specific-use="{&#34;type&#34;:&#34;Point&#34;,&#34;coordinates&#34;:[131.720000,33.100000]}" id="NCID0EG6AG" xlink:type="simple">33.10N, 131.72E</named-content></named-content>; alt. 80 m; 20 September 2013; D. Li and B. Wu leg.; XUX-2013-414, 416 to 422 · 1 ♂, 8 ♀♀; Oita-ken, Usuki-shi, Inukai-machi Sasamuta; <named-content xmlns:xlink="http://www.w3.org/1999/xlink" content-type="dwc:verbatimCoordinates" xlink:type="simple"><named-content content-type="geo-json" specific-use="{&#34;type&#34;:&#34;Point&#34;,&#34;coordinates&#34;:[131.670000,33.090000]}" id="NCID0EO6AG" xlink:type="simple">33.09N, 131.67E</named-content></named-content>; alt. 120 m; 21 September 2013; D. Li and B. Wu leg.; XUX-2013-424 to 430, 432, 433 · 6 ♀♀; Miyazaki-ken, Nishiusuki-gun, Takachiho-cho, Iwato; <named-content xmlns:xlink="http://www.w3.org/1999/xlink" content-type="dwc:verbatimCoordinates" xlink:type="simple"><named-content content-type="geo-json" specific-use="{&#34;type&#34;:&#34;Point&#34;,&#34;coordinates&#34;:[131.350000,32.730000]}" id="NCID0EW6AG" xlink:type="simple">32.73N, 131.35E</named-content></named-content>; alt. 400 m; 22 September 2013; D. Li and B. Wu leg.; XUX-2013-442 to 444, 446 to 448.</p></tp:treatment-sec><tp:treatment-sec sec-type="distribution" id="SECID0E26AG"><title>Distribution.</title><p>The species is known from the following prefectures on the Japanese island Kyushu: Oita-ken (Bungoono-shi and Usuki-shi) and Miyazaki-ken (Nishiusuki-gun) (Fig. <xref ref-type="fig" rid="F1">1C</xref>).</p></tp:treatment-sec><tp:treatment-sec><!--Section generated to contain objects referenced in tp:taxon-treatment.--><fig id="F1" position="float" orientation="portrait"><object-id xmlns:xlink="http://www.w3.org/1999/xlink" content-type="doi" xlink:type="simple">10.3897/zookeys.888.34494.figure1</object-id><object-id xmlns:xlink="http://www.w3.org/1999/xlink" content-type="arpha" xlink:type="simple">0BB56461-91FB-55FA-8D1B-8A23896099AA</object-id><label>Figure 1.</label><caption><p>General somatic morphology of <italic><tp:taxon-name><tp:taxon-name-part taxon-name-part-type="genus" reg="Heptathela">Heptathela</tp:taxon-name-part> <tp:taxon-name-part taxon-name-part-type="species" reg="kimurai">kimurai</tp:taxon-name-part></tp:taxon-name></italic> (Kishida, 1920) <bold>A</bold> dorsal view <bold>B</bold> ventral view and map showing the sampling localities of <italic><tp:taxon-name><tp:taxon-name-part taxon-name-part-type="genus" reg="Heptathela">Heptathela</tp:taxon-name-part></tp:taxon-name></italic> specimens from Kyushu to central Ryukyus (<bold>C</bold>).</p></caption><graphic xmlns:xlink="http://www.w3.org/1999/xlink" xlink:href="zookeys-888-001-g001.jpg" position="float" orientation="portrait" xlink:type="simple" id="oo_354492.jpg"><uri content-type="original_file" xlink:type="simple">https://binary.pensoft.net/fig/354492</uri></graphic></fig></tp:treatment-sec><ref-list><ref id="B24"><mixed-citation xmlns:xlink="http://www.w3.org/1999/xlink" xlink:type="simple"><person-group><name name-style="western"><surname>Ono</surname><given-names>H</given-names></name></person-group> (<year>2009</year>) <source>The spiders of Japan with keys to the families and genera and illustrations of the species.</source><publisher-name>Tokai University Press</publisher-name>, <publisher-loc>Kanagawa</publisher-loc>, <size units="page">739 pp</size>.</mixed-citation></ref><ref id="B31"><mixed-citation xmlns:xlink="http://www.w3.org/1999/xlink" xlink:type="simple"><person-group><name name-style="western"><surname>Schwendinger</surname><given-names>PJ</given-names></name><name name-style="western"><surname>Ono</surname><given-names>H</given-names></name></person-group> (<year>2011</year>) <article-title>On two <italic><tp:taxon-name><tp:taxon-name-part taxon-name-part-type="genus">Heptathela</tp:taxon-name-part></tp:taxon-name></italic> species from southern Vietnam, with a discussion of copulatory organs and systematics of the <tp:taxon-name><tp:taxon-name-part taxon-name-part-type="family">Liphistiidae</tp:taxon-name-part></tp:taxon-name> (<tp:taxon-name><tp:taxon-name-part taxon-name-part-type="order">Araneae</tp:taxon-name-part></tp:taxon-name>: <tp:taxon-name><tp:taxon-name-part taxon-name-part-type="suborder">Mesothelae</tp:taxon-name-part></tp:taxon-name>).</article-title><source>Revue suisse de Zoologie</source><volume>118</volume>: <fpage>599</fpage>–<lpage>637</lpage>. <ext-link xlink:type="simple" ext-link-type="doi" xlink:href="10.5962/bhl.part.117818">https://doi.org/10.5962/bhl.part.117818</ext-link></mixed-citation></ref><ref id="B26"><mixed-citation xmlns:xlink="http://www.w3.org/1999/xlink" xlink:type="simple"><person-group><name name-style="western"><surname>Ono</surname><given-names>H</given-names></name><name name-style="western"><surname>Ogata</surname><given-names>K</given-names></name></person-group> (<year>2018</year>) <source>Spiders of Japan, their natural history and diversity.</source><publisher-name>Tokai University Press</publisher-name>, <publisher-loc>Kanagawa</publisher-loc>, <size units="page">714 pp</size>.</mixed-citation></ref></ref-list></tp:taxon-treatment>
