# Supplementary material for: A taxonomic monograph of the liphistiid spider genus Heptathela, endemic to Japanese islands
Source: Zookeys. 2019 Nov 11;888:1–50. doi: 10.3897/zookeys.888.34494 (PMC6861337; doi:10.3897/zookeys.888.34494)
Supplement: XML Treatment for Heptathela kimurai [file zookeys.888.34494-treatment3.xml]

<!DOCTYPE tp:taxon-treatment
  PUBLIC "-//TaxonX//DTD Taxonomic Treatment Publishing DTD v0 20100105//EN" "tax-treatment-NSO.dtd">
<tp:taxon-treatment xmlns:tp="http://www.plazi.org/taxpub"><tp:treatment-meta><kwd-group><label>Taxon classification</label><kwd><named-content xmlns:xlink="http://www.w3.org/1999/xlink" content-type="kingdom">Animalia</named-content></kwd><kwd><named-content xmlns:xlink="http://www.w3.org/1999/xlink" content-type="order">Araneae</named-content></kwd><kwd><named-content xmlns:xlink="http://www.w3.org/1999/xlink" content-type="family">Liphistiidae</named-content></kwd></kwd-group><mixed-citation publication-type="journal"><person-group><name><surname>Xu</surname><given-names>Xin</given-names></name><name><surname>Ono</surname><given-names>Hirotsugu</given-names></name><name><surname>Kuntner</surname><given-names>Matjaž</given-names></name><name><surname>Liu</surname><given-names>Fengxiang</given-names></name><name><surname>Li</surname><given-names>Daiqin</given-names></name></person-group><article-title>A taxonomic monograph of the liphistiid spider genus <italic><tp:taxon-name><tp:taxon-name-part taxon-name-part-type="genus" reg="Heptathela">Heptathela</tp:taxon-name-part></tp:taxon-name></italic>, endemic to Japanese islands</article-title><source>Zookeys</source><day>11</day><month>11</month><year>2019</year><volume>888</volume><fpage>1</fpage><lpage>50</lpage><pub-id pub-id-type="doi">10.3897/zookeys.888.34494</pub-id></mixed-citation></tp:treatment-meta><tp:nomenclature><tp:taxon-name><object-id xmlns:xlink="http://www.w3.org/1999/xlink" content-type="arpha" xlink:type="simple">51999F5A-A329-5810-A798-EBC5826C670B</object-id>
                <tp:taxon-name-part taxon-name-part-type="genus" reg="Heptathela">Heptathela</tp:taxon-name-part>
                <tp:taxon-name-part taxon-name-part-type="species" reg="kimurai">kimurai</tp:taxon-name-part>
              </tp:taxon-name><tp:taxon-authority>(Kishida, 1920)</tp:taxon-authority><xref ref-type="fig" rid="F7">Fig. 7</xref><tp:nomenclature-citation-list><tp:nomenclature-citation><tp:taxon-name>
                    <tp:taxon-name-part taxon-name-part-type="genus" reg="Liphistius">Liphistius</tp:taxon-name-part> <tp:taxon-name-part taxon-name-part-type="species" reg="kimurai">kimurai</tp:taxon-name-part></tp:taxon-name><comment>Kishida, 1920: 362 (holotype: female, from Shiroyama, Kagoshima, Kyushu, Japan, collected by A. Kimura in October 1920, lost in the Science College Museum of the Tokyo Imperial University (Haupt, 1983); neotype: male, from the same locality as for the original type specimen, collected by J. Haupt on 21 March 1982, matured in August 1982, deposited in <abbrev xmlns:xlink="http://www.w3.org/1999/xlink" content-type="institution" xlink:title="Zoological Museum Hamburg, Germany" id="ABBRID0E2BBG" xlink:type="simple">ZMH</abbrev>, but the neotype may be lost according to <xref ref-type="bibr" rid="B9">Dunlop et al. 2014</xref>).</comment></tp:nomenclature-citation><tp:nomenclature-citation><tp:taxon-name>
                    <tp:taxon-name-part taxon-name-part-type="genus" reg="Heptathela">Heptathela</tp:taxon-name-part> <tp:taxon-name-part taxon-name-part-type="species" reg="kimurai">kimurai</tp:taxon-name-part></tp:taxon-name><comment>Kishida, 1923: 236; <xref ref-type="bibr" rid="B1">Bristowe 1933</xref>: 1030; <xref ref-type="bibr" rid="B28">Sawaguti and Ozi 1937</xref>: 116 (partly); <xref ref-type="bibr" rid="B46">Yaginuma 1954</xref>: 15; <xref ref-type="bibr" rid="B47">Yaginuma 1955</xref>: 35; <xref ref-type="bibr" rid="B48">Yaginuma 1960</xref>: 19; <xref ref-type="bibr" rid="B49">Yaginuma 1971</xref>: 19; <xref ref-type="bibr" rid="B11">Gertsch and Platnick 1979</xref>: 5; <xref ref-type="bibr" rid="B50">Yaginuma 1979</xref>: 1; <xref ref-type="bibr" rid="B51">Yaginuma 1980</xref>: 44; <xref ref-type="bibr" rid="B13">Haupt 1983</xref>: 283; <xref ref-type="bibr" rid="B58">Yoshikura 1983</xref>: 63; <xref ref-type="bibr" rid="B14">Haupt 1984</xref>: 163; <xref ref-type="bibr" rid="B52">Yaginuma 1986</xref>: 1; <xref ref-type="bibr" rid="B59">Yoshikura 1987</xref>: 148; <xref ref-type="bibr" rid="B7">Chikuni 1989</xref>b: 18; <xref ref-type="bibr" rid="B20">Ono 1998</xref>: 14; <xref ref-type="bibr" rid="B56">Yoo and Kim 2002</xref>: 27; <xref ref-type="bibr" rid="B15">Haupt 2003</xref>: 69; <xref ref-type="bibr" rid="B24">Ono 2009</xref>: 81; <xref ref-type="bibr" rid="B31">Schwendinger and Ono 2011</xref>: 614; <xref ref-type="bibr" rid="B26">Ono and Ogata 2018</xref>: 25, 479.</comment></tp:nomenclature-citation></tp:nomenclature-citation-list></tp:nomenclature><tp:treatment-sec sec-type="diagnosis" id="SECID0EFFBG"><title>Diagnosis.</title><p>Females of <italic><tp:taxon-name><tp:taxon-name-part taxon-name-part-type="genus" reg="Heptathela">H.</tp:taxon-name-part> <tp:taxon-name-part taxon-name-part-type="species" reg="kimurai">kimurai</tp:taxon-name-part></tp:taxon-name></italic> resemble <italic><tp:taxon-name><tp:taxon-name-part taxon-name-part-type="genus" reg="Heptathela">H.</tp:taxon-name-part> <tp:taxon-name-part taxon-name-part-type="species" reg="higoensis">higoensis</tp:taxon-name-part></tp:taxon-name></italic> females but differ by a slightly curved dorso-posterior margin of the genital area (Fig. <xref ref-type="fig" rid="F7">7A, B</xref>). Moreover, <italic><tp:taxon-name><tp:taxon-name-part taxon-name-part-type="genus" reg="Heptathela">H.</tp:taxon-name-part> <tp:taxon-name-part taxon-name-part-type="species" reg="kimurai">kimurai</tp:taxon-name-part></tp:taxon-name></italic> differs from all other Kyushu group <italic><tp:taxon-name><tp:taxon-name-part taxon-name-part-type="genus" reg="Heptathela">Heptathela</tp:taxon-name-part></tp:taxon-name></italic> species by the following unique nucleotide substitutions in the standard DNA barcode alignment: C (26), T (98), G (191), G (194), G (206), C (215), T (251), T (278), G (293), C (362), T (366), G (443), T (449), C (452), G (506), G (521), C (527), G (548), T (572), C (599), A (615), C (638).</p><fig id="F7" position="float" orientation="portrait"><object-id xmlns:xlink="http://www.w3.org/1999/xlink" content-type="doi" xlink:type="simple">10.3897/zookeys.888.34494.figure7</object-id><object-id xmlns:xlink="http://www.w3.org/1999/xlink" content-type="arpha" xlink:type="simple">8DDF2A09-EA3F-5B9D-BFCA-61D35A66452B</object-id><label>Figure 7.</label><caption><p>Female genital anatomy of <italic><tp:taxon-name><tp:taxon-name-part taxon-name-part-type="genus" reg="Heptathela">Heptathela</tp:taxon-name-part> <tp:taxon-name-part taxon-name-part-type="species" reg="kimurai">kimurai</tp:taxon-name-part></tp:taxon-name></italic> (Kishida, 1920) <bold>A, C</bold> 3351 (short for XUX-2013-351) <bold>B, D</bold> 3359 <bold>A, B</bold> vulva dorsal view <bold>C, D</bold> vulva ventral view. Scale bar: 0.5 mm.</p></caption><graphic xmlns:xlink="http://www.w3.org/1999/xlink" xlink:href="zookeys-888-001-g007.jpg" position="float" orientation="portrait" xlink:type="simple" id="oo_354498.jpg"><uri content-type="original_file" xlink:type="simple">https://binary.pensoft.net/fig/354498</uri></graphic></fig></tp:treatment-sec><tp:treatment-sec sec-type="description" id="SECID0EXHBG"><title>Description.</title><p><bold>Females</bold> (<italic>N</italic> = 9). Carapace yellow brown; opisthosoma brown, with brown tergites close to each other; cheliceral groove with 12–14 vestigial denticles; seven spinnerets. Measurements: <abbrev xmlns:xlink="http://www.w3.org/1999/xlink" xlink:title="body length" id="ABBRID0EBIBG" xlink:type="simple">BL</abbrev> 9.30–13.80, <abbrev xmlns:xlink="http://www.w3.org/1999/xlink" xlink:title="carapace length" id="ABBRID0EFIBG" xlink:type="simple">CL</abbrev> 4.88–6.30, <abbrev xmlns:xlink="http://www.w3.org/1999/xlink" xlink:title="carapace width" id="ABBRID0EJIBG" xlink:type="simple">CW</abbrev> 4.10–5.50, <abbrev xmlns:xlink="http://www.w3.org/1999/xlink" xlink:title="opisthosoma length" id="ABBRID0ENIBG" xlink:type="simple">OL</abbrev> 4.80–7.30, <abbrev xmlns:xlink="http://www.w3.org/1999/xlink" xlink:title="opisthosoma width" id="ABBRID0ERIBG" xlink:type="simple">OW</abbrev> 3.45–5.40; <abbrev xmlns:xlink="http://www.w3.org/1999/xlink" xlink:title="anterior lateral eyes" id="ABBRID0EVIBG" xlink:type="simple">ALE</abbrev> &gt; <abbrev xmlns:xlink="http://www.w3.org/1999/xlink" xlink:title="osterior lateral eyes" id="ABBRID0EZIBG" xlink:type="simple">PLE</abbrev> &gt; <abbrev xmlns:xlink="http://www.w3.org/1999/xlink" xlink:title="posterior median eyes" id="ABBRID0E4IBG" xlink:type="simple">PME</abbrev> &gt; <abbrev xmlns:xlink="http://www.w3.org/1999/xlink" xlink:title="anterior median eyes" id="ABBRID0EBJBG" xlink:type="simple">AME</abbrev>; palp 7.77 (2.57 + 1.50+ 1.60 + 2.10), leg I 9.15 (2.85 + 1.70 + 1.75 + 1.65 + 1.20), leg II 8.88 (2.65 + 1.65 + 1.55 + 1.88 + 1.15), leg III 9.63 (2.70 + 1.70 + 1.60 + 2.30 + 1.33), leg IV 14.08 (3.88 + 1.90 + 2.50 + 3.60 + 2.20).</p><p><bold><italic>Female genitalia</italic>.</bold> A pair of depressions on the ventro-lateral part of genital atrium. Paired of receptacular clusters along the anterior margin of bursa copulatrix, divided into two parts, the inner main part forming a large granulate tubercle, the outer part with several small granules (Fig. <xref ref-type="fig" rid="F7">7A–D</xref>).</p><p><bold>Male</bold>: unknown.</p></tp:treatment-sec><tp:treatment-sec sec-type="remarks" id="SECID0EUJBG"><title>Remarks.</title><p>We could not examine the presumably lost neotype male (<xref ref-type="bibr" rid="B9">Dunlop et al. 2014</xref>). The male is therefore unknown. The non-topotypical male described as <italic><tp:taxon-name><tp:taxon-name-part taxon-name-part-type="genus" reg="Heptathela">H.</tp:taxon-name-part> <tp:taxon-name-part taxon-name-part-type="species" reg="kimurai">kimurai</tp:taxon-name-part></tp:taxon-name></italic> by <xref ref-type="bibr" rid="B20">Ono (1998</xref>, <xref ref-type="bibr" rid="B24">2009</xref>) is excluded here as we are not sure that the specimen was collected from the type locality although it was obtained in Kagoshima-shi.</p></tp:treatment-sec><tp:treatment-sec sec-type="material" id="SECID0ERKBG"><title>Material examined.</title><p>JAPAN · 9 ♀♀; Kagoshima-ken, Kagoshima-shi, Shiroyama-cho, Shiroyama Park; <named-content xmlns:xlink="http://www.w3.org/1999/xlink" content-type="dwc:verbatimCoordinates" xlink:type="simple"><named-content content-type="geo-json" specific-use="{&#34;type&#34;:&#34;Point&#34;,&#34;coordinates&#34;:[130.550000,31.600000]}" id="NCID0E1KBG" xlink:type="simple">31.60N, 130.55E</named-content></named-content>; alt. 100 m; 18 September 2013; D. Li and B. Wu leg.; XUX-2013-349, 351, 352, 354 to 359.</p></tp:treatment-sec><tp:treatment-sec sec-type="distribution" id="SECID0E6KBG"><title>Distribution.</title><p>The species is known from the Kagoshima prefecture on the Japanese island Kyushu (Fig. <xref ref-type="fig" rid="F1">1C</xref>).</p></tp:treatment-sec><tp:treatment-sec><!--Section generated to contain objects referenced in tp:taxon-treatment.--><fig id="F1" position="float" orientation="portrait"><object-id xmlns:xlink="http://www.w3.org/1999/xlink" content-type="doi" xlink:type="simple">10.3897/zookeys.888.34494.figure1</object-id><object-id xmlns:xlink="http://www.w3.org/1999/xlink" content-type="arpha" xlink:type="simple">0BB56461-91FB-55FA-8D1B-8A23896099AA</object-id><label>Figure 1.</label><caption><p>General somatic morphology of <italic><tp:taxon-name><tp:taxon-name-part taxon-name-part-type="genus" reg="Heptathela">Heptathela</tp:taxon-name-part> <tp:taxon-name-part taxon-name-part-type="species" reg="kimurai">kimurai</tp:taxon-name-part></tp:taxon-name></italic> (Kishida, 1920) <bold>A</bold> dorsal view <bold>B</bold> ventral view and map showing the sampling localities of <italic><tp:taxon-name><tp:taxon-name-part taxon-name-part-type="genus" reg="Heptathela">Heptathela</tp:taxon-name-part></tp:taxon-name></italic> specimens from Kyushu to central Ryukyus (<bold>C</bold>).</p></caption><graphic xmlns:xlink="http://www.w3.org/1999/xlink" xlink:href="zookeys-888-001-g001.jpg" position="float" orientation="portrait" xlink:type="simple" id="oo_354492.jpg"><uri content-type="original_file" xlink:type="simple">https://binary.pensoft.net/fig/354492</uri></graphic></fig></tp:treatment-sec><ref-list><ref id="B9"><mixed-citation xmlns:xlink="http://www.w3.org/1999/xlink" xlink:type="simple"><person-group><name name-style="western"><surname>Dunlop</surname><given-names>JA</given-names></name><name name-style="western"><surname>Steffensen</surname><given-names>C</given-names></name><name name-style="western"><surname>Ono</surname><given-names>H</given-names></name></person-group> (<year>2014</year>) <article-title>Mesothele spiders in the Museum für Naturkunde Berlin.</article-title><source>Arachnologische Mitteilungen</source><volume>47</volume>: <fpage>35</fpage>–<lpage>40</lpage>. <ext-link xlink:type="simple" ext-link-type="doi" xlink:href="10.5431/aramit4705">https://doi.org/10.5431/aramit4705</ext-link></mixed-citation></ref><ref id="B1"><mixed-citation xmlns:xlink="http://www.w3.org/1999/xlink" xlink:type="simple"><person-group><name name-style="western"><surname>Bristowe</surname><given-names>WS</given-names></name></person-group> (<year>1933</year>) <article-title>The liphistiid spiders. With an appendix on their internal anatomy by J. Millot.</article-title><source>Proceedings of Zoological Society of London</source><volume>1932</volume>: <fpage>1015</fpage>–<lpage>1057</lpage>. <ext-link xlink:type="simple" ext-link-type="doi" xlink:href="10.1111/j.1096-3642.1932.tb01575.x">https://doi.org/10.1111/j.1096-3642.1932.tb01575.x</ext-link></mixed-citation></ref><ref id="B28"><mixed-citation xmlns:xlink="http://www.w3.org/1999/xlink" xlink:type="simple"><person-group><name name-style="western"><surname>Sawaguti</surname><given-names>Y</given-names></name><name name-style="western"><surname>Ozi</surname><given-names>Y</given-names></name></person-group> (<year>1937</year>) <article-title>On <italic><tp:taxon-name><tp:taxon-name-part taxon-name-part-type="genus">Heptathela</tp:taxon-name-part> <tp:taxon-name-part taxon-name-part-type="species">kimurai</tp:taxon-name-part></tp:taxon-name></italic> (Kishida, 1920).</article-title><source>Acta Arachnologica</source><volume>2</volume>: <fpage>115</fpage>–<lpage>123</lpage>. <ext-link xlink:type="simple" ext-link-type="doi" xlink:href="10.2476/asjaa.2.115">https://doi.org/10.2476/asjaa.2.115</ext-link></mixed-citation></ref><ref id="B46"><mixed-citation xmlns:xlink="http://www.w3.org/1999/xlink" xlink:type="simple"><person-group><name name-style="western"><surname>Yaginuma</surname><given-names>T</given-names></name></person-group> (<year>1954</year>) <article-title>Synopsis of Japanese spiders (1).</article-title><source>Atypus</source><volume>5</volume>: <fpage>13</fpage>–<lpage>24</lpage>.</mixed-citation></ref><ref id="B47"><mixed-citation xmlns:xlink="http://www.w3.org/1999/xlink" xlink:type="simple"><person-group><name name-style="western"><surname>Yaginuma</surname><given-names>T</given-names></name></person-group> (<year>1955</year>) <article-title>The development of araneology in Japan.</article-title><source>Annual Report of the Otemon Gakuin University</source><volume>1</volume>: <fpage>25</fpage>–<lpage>41</lpage>.</mixed-citation></ref><ref id="B48"><mixed-citation xmlns:xlink="http://www.w3.org/1999/xlink" xlink:type="simple"><person-group><name name-style="western"><surname>Yaginuma</surname><given-names>T</given-names></name></person-group> (<year>1960</year>) <source>Spiders of Japan in colour.</source><publisher-name>Hoikusha</publisher-name>, <publisher-loc>Osaka</publisher-loc>, <size units="page">186 pp</size>.</mixed-citation></ref><ref id="B49"><mixed-citation xmlns:xlink="http://www.w3.org/1999/xlink" xlink:type="simple"><person-group><name name-style="western"><surname>Yaginuma</surname><given-names>T</given-names></name></person-group> (<year>1971</year>) <source>Spiders of Japan in colour (enlarged and revised edition).</source><publisher-name>Hoikusha</publisher-name>, <publisher-loc>Osaka (for 1969)</publisher-loc>, <size units="page">197 pp</size>.</mixed-citation></ref><ref id="B11"><mixed-citation xmlns:xlink="http://www.w3.org/1999/xlink" xlink:type="simple"><person-group><name name-style="western"><surname>Gertsch</surname><given-names>WJ</given-names></name><name name-style="western"><surname>Platnick</surname><given-names>NI</given-names></name></person-group> (<year>1979</year>) <article-title>A revision of the spider family <tp:taxon-name><tp:taxon-name-part taxon-name-part-type="family">Mecicobothriidae</tp:taxon-name-part></tp:taxon-name> (<tp:taxon-name><tp:taxon-name-part taxon-name-part-type="order">Araneae</tp:taxon-name-part></tp:taxon-name>, <tp:taxon-name><tp:taxon-name-part taxon-name-part-type="suborder">Mygalomorphae</tp:taxon-name-part></tp:taxon-name>).</article-title><source>American Museum Novitates</source><volume>2687</volume>: <fpage>1</fpage>–<lpage>32</lpage>.</mixed-citation></ref><ref id="B50"><mixed-citation xmlns:xlink="http://www.w3.org/1999/xlink" xlink:type="simple"><person-group><name name-style="western"><surname>Yaginuma</surname><given-names>T</given-names></name></person-group> (<year>1979</year>) <article-title><italic><tp:taxon-name><tp:taxon-name-part taxon-name-part-type="genus">Heptathela</tp:taxon-name-part> <tp:taxon-name-part taxon-name-part-type="species">nishihirai</tp:taxon-name-part></tp:taxon-name></italic> Haupt, 1979 from Okinawa.</article-title><source>Atypus</source><volume>75</volume>: <fpage>1</fpage>–<lpage>2</lpage>.</mixed-citation></ref><ref id="B51"><mixed-citation xmlns:xlink="http://www.w3.org/1999/xlink" xlink:type="simple"><person-group><name name-style="western"><surname>Yaginuma</surname><given-names>T</given-names></name></person-group> (<year>1980</year>) <article-title>A supplementary note on “<italic><tp:taxon-name><tp:taxon-name-part taxon-name-part-type="genus">Heptathela</tp:taxon-name-part> <tp:taxon-name-part taxon-name-part-type="species">nishihirai</tp:taxon-name-part></tp:taxon-name></italic>” (<tp:taxon-name><tp:taxon-name-part taxon-name-part-type="order">Araneae</tp:taxon-name-part></tp:taxon-name>: <tp:taxon-name><tp:taxon-name-part taxon-name-part-type="family">Heptathelidae</tp:taxon-name-part></tp:taxon-name>).</article-title><source>Atypus</source><volume>76</volume>: <fpage>44</fpage>–<lpage>45</lpage>.</mixed-citation></ref><ref id="B13"><mixed-citation xmlns:xlink="http://www.w3.org/1999/xlink" xlink:type="simple"><person-group><name name-style="western"><surname>Haupt</surname><given-names>J</given-names></name></person-group> (<year>1983</year>) <article-title>Vergleichende Morphologie der Genitalorgane und Phylogenie der liphistiomorphen Webspinnen (<tp:taxon-name><tp:taxon-name-part taxon-name-part-type="order">Araneae</tp:taxon-name-part></tp:taxon-name>: <tp:taxon-name><tp:taxon-name-part taxon-name-part-type="suborder">Mesothelae</tp:taxon-name-part></tp:taxon-name>). I. Revision der bisher bekannten Arten.</article-title><source>Zeitschrift Fur Zoologische Systematik Und Evolutionsforschung</source><volume>21</volume>: <fpage>275</fpage>–<lpage>293</lpage>. <ext-link xlink:type="simple" ext-link-type="doi" xlink:href="10.1111/j.1439-0469.1983.tb00296.x">https://doi.org/10.1111/j.1439-0469.1983.tb00296.x</ext-link></mixed-citation></ref><ref id="B58"><mixed-citation xmlns:xlink="http://www.w3.org/1999/xlink" xlink:type="simple"><person-group><name name-style="western"><surname>Yoshikura</surname><given-names>M</given-names></name></person-group> (<year>1983</year>) <article-title>Sexual characters in a liphistiid spider, <italic><tp:taxon-name><tp:taxon-name-part taxon-name-part-type="genus">Heptathela</tp:taxon-name-part> <tp:taxon-name-part taxon-name-part-type="species">kimurai</tp:taxon-name-part></tp:taxon-name></italic> (<tp:taxon-name><tp:taxon-name-part taxon-name-part-type="order">Araneae</tp:taxon-name-part></tp:taxon-name>: <tp:taxon-name><tp:taxon-name-part taxon-name-part-type="family">Heptathelidae</tp:taxon-name-part></tp:taxon-name>).</article-title><source><tp:taxon-name><tp:taxon-name-part taxon-name-part-type="genus">Heptathela</tp:taxon-name-part></tp:taxon-name></source><volume>2</volume>: <fpage>63</fpage>–<lpage>73</lpage>.</mixed-citation></ref><ref id="B14"><mixed-citation xmlns:xlink="http://www.w3.org/1999/xlink" xlink:type="simple"><person-group><name name-style="western"><surname>Haupt</surname><given-names>J</given-names></name></person-group> (<year>1984</year>) <article-title>Comportement sexuel, morphologie génitale et phylogenèse des araignées liphistiomorphes.</article-title><source>Revue Arachnologique</source><volume>5</volume>(<issue>4</issue>): <fpage>161</fpage>–<lpage>168</lpage>.</mixed-citation></ref><ref id="B52"><mixed-citation xmlns:xlink="http://www.w3.org/1999/xlink" xlink:type="simple"><person-group><name name-style="western"><surname>Yaginuma</surname><given-names>T</given-names></name></person-group> (<year>1986</year>) <source><italic>Spiders of Japan in color</italic> (new edn.).</source><publisher-name>Hoikusha Publishing Co.</publisher-name>, <publisher-loc>Osaka</publisher-loc>, <size units="page">305 pp</size>. [64 pls.]</mixed-citation></ref><ref id="B59"><mixed-citation xmlns:xlink="http://www.w3.org/1999/xlink" xlink:type="simple"><person-group><name name-style="western"><surname>Yoshikura</surname><given-names>M</given-names></name></person-group> (<year>1987</year>) <source>The biology of spiders.</source><publisher-name>Japan Scientific Societies Press</publisher-name>, <publisher-loc>Tokyo</publisher-loc>, <size units="page">613 pp</size>.</mixed-citation></ref><ref id="B7"><mixed-citation xmlns:xlink="http://www.w3.org/1999/xlink" xlink:type="simple"><person-group><name name-style="western"><surname>Chikuni</surname><given-names>Y</given-names></name></person-group> (<year>1989</year>) <source>Pictorial Encyclopedia of Spiders in Japan.</source><publisher-name>Kaisei-sha Publishing Co.</publisher-name>, <publisher-loc>Tokyo</publisher-loc>, <size units="page">310 pp</size>.</mixed-citation></ref><ref id="B20"><mixed-citation xmlns:xlink="http://www.w3.org/1999/xlink" xlink:type="simple"><person-group><name name-style="western"><surname>Ono</surname><given-names>H</given-names></name></person-group> (<year>1998</year>) <article-title>Spiders of the genus <italic><tp:taxon-name><tp:taxon-name-part taxon-name-part-type="genus">Heptathela</tp:taxon-name-part></tp:taxon-name></italic> (<tp:taxon-name><tp:taxon-name-part taxon-name-part-type="order">Araneae</tp:taxon-name-part></tp:taxon-name>, <tp:taxon-name><tp:taxon-name-part taxon-name-part-type="family">Liphistiidae</tp:taxon-name-part></tp:taxon-name>) from Kyushu, Japan.</article-title><source>Memoirs of the National Science Museum Tokyo</source><volume>30</volume>: <fpage>13</fpage>–<lpage>27</lpage>.</mixed-citation></ref><ref id="B56"><mixed-citation xmlns:xlink="http://www.w3.org/1999/xlink" xlink:type="simple"><person-group><name name-style="western"><surname>Yoo</surname><given-names>JC</given-names></name><name name-style="western"><surname>Kim</surname><given-names>JP</given-names></name></person-group> (<year>2002</year>) <article-title>Studies on basic pattern and evolution of male palpal organ (<tp:taxon-name><tp:taxon-name-part taxon-name-part-type="class">Arachnida</tp:taxon-name-part></tp:taxon-name>: <tp:taxon-name><tp:taxon-name-part taxon-name-part-type="order">Araneae</tp:taxon-name-part></tp:taxon-name>).</article-title><source>Korean Arachnology</source><volume>18</volume>: <fpage>13</fpage>–<lpage>31</lpage>.</mixed-citation></ref><ref id="B15"><mixed-citation xmlns:xlink="http://www.w3.org/1999/xlink" xlink:type="simple"><person-group><name name-style="western"><surname>Haupt</surname><given-names>J</given-names></name></person-group> (<year>2003</year>) <article-title>The Mesothelaea – monograph of an exceptional group of spiders (<tp:taxon-name><tp:taxon-name-part taxon-name-part-type="order">Araneae</tp:taxon-name-part></tp:taxon-name>: <tp:taxon-name><tp:taxon-name-part taxon-name-part-type="suborder">Mesothelae</tp:taxon-name-part></tp:taxon-name>) (Morphology, behaviour, ecology, taxonomy, distribution and phylogeny).</article-title><source>Zoologica</source><volume>154</volume>: <fpage>1</fpage>–<lpage>102</lpage>.</mixed-citation></ref><ref id="B24"><mixed-citation xmlns:xlink="http://www.w3.org/1999/xlink" xlink:type="simple"><person-group><name name-style="western"><surname>Ono</surname><given-names>H</given-names></name></person-group> (<year>2009</year>) <source>The spiders of Japan with keys to the families and genera and illustrations of the species.</source><publisher-name>Tokai University Press</publisher-name>, <publisher-loc>Kanagawa</publisher-loc>, <size units="page">739 pp</size>.</mixed-citation></ref><ref id="B31"><mixed-citation xmlns:xlink="http://www.w3.org/1999/xlink" xlink:type="simple"><person-group><name name-style="western"><surname>Schwendinger</surname><given-names>PJ</given-names></name><name name-style="western"><surname>Ono</surname><given-names>H</given-names></name></person-group> (<year>2011</year>) <article-title>On two <italic><tp:taxon-name><tp:taxon-name-part taxon-name-part-type="genus">Heptathela</tp:taxon-name-part></tp:taxon-name></italic> species from southern Vietnam, with a discussion of copulatory organs and systematics of the <tp:taxon-name><tp:taxon-name-part taxon-name-part-type="family">Liphistiidae</tp:taxon-name-part></tp:taxon-name> (<tp:taxon-name><tp:taxon-name-part taxon-name-part-type="order">Araneae</tp:taxon-name-part></tp:taxon-name>: <tp:taxon-name><tp:taxon-name-part taxon-name-part-type="suborder">Mesothelae</tp:taxon-name-part></tp:taxon-name>).</article-title><source>Revue suisse de Zoologie</source><volume>118</volume>: <fpage>599</fpage>–<lpage>637</lpage>. <ext-link xlink:type="simple" ext-link-type="doi" xlink:href="10.5962/bhl.part.117818">https://doi.org/10.5962/bhl.part.117818</ext-link></mixed-citation></ref><ref id="B26"><mixed-citation xmlns:xlink="http://www.w3.org/1999/xlink" xlink:type="simple"><person-group><name name-style="western"><surname>Ono</surname><given-names>H</given-names></name><name name-style="western"><surname>Ogata</surname><given-names>K</given-names></name></person-group> (<year>2018</year>) <source>Spiders of Japan, their natural history and diversity.</source><publisher-name>Tokai University Press</publisher-name>, <publisher-loc>Kanagawa</publisher-loc>, <size units="page">714 pp</size>.</mixed-citation></ref></ref-list></tp:taxon-treatment>
