# Supplementary material for: A taxonomic monograph of the liphistiid spider genus Heptathela, endemic to Japanese islands
Source: Zookeys. 2019 Nov 11;888:1–50. doi: 10.3897/zookeys.888.34494 (PMC6861337; doi:10.3897/zookeys.888.34494)
Supplement: XML Treatment for Heptathela yakushimaensis [file zookeys.888.34494-treatment4.xml]

<!DOCTYPE tp:taxon-treatment
  PUBLIC "-//TaxonX//DTD Taxonomic Treatment Publishing DTD v0 20100105//EN" "tax-treatment-NSO.dtd">
<tp:taxon-treatment xmlns:tp="http://www.plazi.org/taxpub"><tp:treatment-meta><kwd-group><label>Taxon classification</label><kwd><named-content xmlns:xlink="http://www.w3.org/1999/xlink" content-type="kingdom">Animalia</named-content></kwd><kwd><named-content xmlns:xlink="http://www.w3.org/1999/xlink" content-type="order">Araneae</named-content></kwd><kwd><named-content xmlns:xlink="http://www.w3.org/1999/xlink" content-type="family">Liphistiidae</named-content></kwd></kwd-group><mixed-citation publication-type="journal"><person-group><name><surname>Xu</surname><given-names>Xin</given-names></name><name><surname>Ono</surname><given-names>Hirotsugu</given-names></name><name><surname>Kuntner</surname><given-names>Matjaž</given-names></name><name><surname>Liu</surname><given-names>Fengxiang</given-names></name><name><surname>Li</surname><given-names>Daiqin</given-names></name></person-group><article-title>A taxonomic monograph of the liphistiid spider genus <italic><tp:taxon-name><tp:taxon-name-part taxon-name-part-type="genus" reg="Heptathela">Heptathela</tp:taxon-name-part></tp:taxon-name></italic>, endemic to Japanese islands</article-title><source>Zookeys</source><day>11</day><month>11</month><year>2019</year><volume>888</volume><fpage>1</fpage><lpage>50</lpage><pub-id pub-id-type="doi">10.3897/zookeys.888.34494</pub-id></mixed-citation></tp:treatment-meta><tp:nomenclature><tp:taxon-name><object-id xmlns:xlink="http://www.w3.org/1999/xlink" content-type="arpha" xlink:type="simple">93A7B0B1-F5C7-51FD-AF14-90890EE18AF2</object-id>
                <tp:taxon-name-part taxon-name-part-type="genus" reg="Heptathela">Heptathela</tp:taxon-name-part>
                <tp:taxon-name-part taxon-name-part-type="species" reg="yakushimaensis">yakushimaensis</tp:taxon-name-part>
              </tp:taxon-name><tp:taxon-authority>Ono, 1998</tp:taxon-authority><xref ref-type="fig" rid="F8">Fig. 8</xref><tp:nomenclature-citation-list><tp:nomenclature-citation><tp:taxon-name>
                    <tp:taxon-name-part taxon-name-part-type="genus" reg="Heptathela">Heptathela</tp:taxon-name-part> <tp:taxon-name-part taxon-name-part-type="species" reg="yakushimaensis">yakushimaensis</tp:taxon-name-part></tp:taxon-name><comment>Ono, 1998: 23 (holotype: female, from Mt. Kunibaidake, Yakushima Island, Kagoshima-ken, Japan, collected by A. Tanikawa on 15 July 1990, deposited in <named-content xmlns:xlink="http://www.w3.org/1999/xlink" content-type="dwc:institutional_code" xlink:type="simple">NMNS</named-content>, examined); <xref ref-type="bibr" rid="B24">Ono 2009</xref>: 83.</comment></tp:nomenclature-citation><tp:nomenclature-citation><tp:taxon-name>
                    <tp:taxon-name-part taxon-name-part-type="genus" reg="Heptathela">Heptathela</tp:taxon-name-part> <tp:taxon-name-part taxon-name-part-type="species" reg="kimurai">kimurai</tp:taxon-name-part> <tp:taxon-name-part taxon-name-part-type="subspecies" reg="yakushimaensis">yakushimaensis</tp:taxon-name-part></tp:taxon-name><comment>: <xref ref-type="bibr" rid="B15">Haupt 2003</xref>: 69.</comment></tp:nomenclature-citation></tp:nomenclature-citation-list></tp:nomenclature><tp:treatment-sec sec-type="diagnosis" id="SECID0E4NBG"><title>Diagnosis.</title><p>Males of <italic><tp:taxon-name><tp:taxon-name-part taxon-name-part-type="genus" reg="Heptathela">H.</tp:taxon-name-part> <tp:taxon-name-part taxon-name-part-type="species" reg="yakushimaensis">yakushimaensis</tp:taxon-name-part></tp:taxon-name></italic> differ from those of all other Kyushu group <italic><tp:taxon-name><tp:taxon-name-part taxon-name-part-type="genus" reg="Heptathela">Heptathela</tp:taxon-name-part></tp:taxon-name></italic> species by a strongly serrated prolateral conductor margin (Fig. <xref ref-type="fig" rid="F8">8G, H, J, K</xref>), the tapered tegular marginal apophysis (Fig. <xref ref-type="fig" rid="F8">8L, M</xref>), and a larger tegular terminal apophysis (Fig. <xref ref-type="fig" rid="F8">8L, M</xref>). Females of <italic><tp:taxon-name><tp:taxon-name-part taxon-name-part-type="genus" reg="Heptathela">H.</tp:taxon-name-part> <tp:taxon-name-part taxon-name-part-type="species" reg="yakushimaensis">yakushimaensis</tp:taxon-name-part></tp:taxon-name></italic> differ from those of <italic><tp:taxon-name><tp:taxon-name-part taxon-name-part-type="genus" reg="Heptathela">H.</tp:taxon-name-part> <tp:taxon-name-part taxon-name-part-type="species" reg="kimurai">kimurai</tp:taxon-name-part></tp:taxon-name></italic> and <italic><tp:taxon-name><tp:taxon-name-part taxon-name-part-type="genus" reg="Heptathela">H.</tp:taxon-name-part> <tp:taxon-name-part taxon-name-part-type="species" reg="higoensis">higoensis</tp:taxon-name-part></tp:taxon-name></italic> by the finely granulated inner receptacular clusters that are smaller than the outer ones (Fig. <xref ref-type="fig" rid="F8">8A–F</xref>), and from those of <italic><tp:taxon-name><tp:taxon-name-part taxon-name-part-type="genus" reg="Heptathela">H.</tp:taxon-name-part> <tp:taxon-name-part taxon-name-part-type="species" reg="kikuyai">kikuyai</tp:taxon-name-part></tp:taxon-name></italic> by the inner receptacular clusters lacking well defined stalks. <italic><tp:taxon-name><tp:taxon-name-part taxon-name-part-type="genus" reg="Heptathela">H.</tp:taxon-name-part> <tp:taxon-name-part taxon-name-part-type="species" reg="yakushimaensis">yakushimaensis</tp:taxon-name-part></tp:taxon-name></italic> also differs from all other Kyushu group <italic><tp:taxon-name><tp:taxon-name-part taxon-name-part-type="genus" reg="Heptathela">Heptathela</tp:taxon-name-part></tp:taxon-name></italic> species by the following unique nucleotide substitutions in the standard DNA barcode alignment: T (56), A (68), T (74), G (77), C (84), C (89), C (95), G (98), C (107), A (110), C (122), T (131), T (143), T (164), T (167), C (188), C (200), C (212), T (215), C (216), G (218), T (236), G (242), T (248), G (251), C (278), A (284), T (293), C (294), C (308), T (323), C (347), C (356), T (392), T (395), C (396), T (401), T (407), C (411), C (413), C (417), G (422), G (425), C (437), C (438), A (443), T (455), T (458), T (461), T (482), T (488), C (510), T (528), A (530), A (536), A (539), T (548), G (557), C (567), C (584), T (591), T (632), T (635), G (638), T (650), A (665).</p><fig id="F8" position="float" orientation="portrait"><object-id xmlns:xlink="http://www.w3.org/1999/xlink" content-type="doi" xlink:type="simple">10.3897/zookeys.888.34494.figure8</object-id><object-id xmlns:xlink="http://www.w3.org/1999/xlink" content-type="arpha" xlink:type="simple">60BFA77D-9C6B-50FB-9D5C-EF4FF89E6DB0</object-id><label>Figure 8.</label><caption><p>Male and female genital anatomy of <italic><tp:taxon-name><tp:taxon-name-part taxon-name-part-type="genus" reg="Heptathela">Heptathela</tp:taxon-name-part> <tp:taxon-name-part taxon-name-part-type="species" reg="yakushimaensis">yakushimaensis</tp:taxon-name-part></tp:taxon-name></italic> Ono, 1998 <bold>A, D</bold> 3491 (short for XUX-2013-481) <bold>B, E</bold> 3495 <bold>C, F</bold> 3494 <bold>G–M</bold> 3500 <bold>A–C</bold> vulva dorsal view <bold>D–F</bold> vulva ventral view <bold>G</bold> palp prolateral view <bold>H</bold> palp ventral view <bold>I</bold> palp retrolateral view <bold>J–M</bold> palp distal view. Scale bar: 0.5 mm.</p></caption><graphic xmlns:xlink="http://www.w3.org/1999/xlink" xlink:href="zookeys-888-001-g008.jpg" position="float" orientation="portrait" xlink:type="simple" id="oo_354499.jpg"><uri content-type="original_file" xlink:type="simple">https://binary.pensoft.net/fig/354499</uri></graphic></fig></tp:treatment-sec><tp:treatment-sec sec-type="description" id="SECID0EPSBG"><title>Description.</title><p><bold>Males</bold> (<italic>N</italic> = 2). Carapace brown; opisthosoma light brown, with dark brown tergites close to each other; cheliceral groove with 10–13 denticles; 7 spinnerets. Measurements: <abbrev xmlns:xlink="http://www.w3.org/1999/xlink" xlink:title="body length" id="ABBRID0EZSBG" xlink:type="simple">BL</abbrev> 8.70–10.50, <abbrev xmlns:xlink="http://www.w3.org/1999/xlink" xlink:title="carapace length" id="ABBRID0E4SBG" xlink:type="simple">CL</abbrev> 4.27–5.50, <abbrev xmlns:xlink="http://www.w3.org/1999/xlink" xlink:title="carapace width" id="ABBRID0EBTBG" xlink:type="simple">CW</abbrev> 4.00–4.90, <abbrev xmlns:xlink="http://www.w3.org/1999/xlink" xlink:title="opisthosoma length" id="ABBRID0EFTBG" xlink:type="simple">OL</abbrev> 3.80–6.10, <abbrev xmlns:xlink="http://www.w3.org/1999/xlink" xlink:title="opisthosoma width" id="ABBRID0EJTBG" xlink:type="simple">OW</abbrev> 2.40–4.40; <abbrev xmlns:xlink="http://www.w3.org/1999/xlink" xlink:title="anterior lateral eyes" id="ABBRID0ENTBG" xlink:type="simple">ALE</abbrev> &gt; <abbrev xmlns:xlink="http://www.w3.org/1999/xlink" xlink:title="osterior lateral eyes" id="ABBRID0ERTBG" xlink:type="simple">PLE</abbrev> &gt; <abbrev xmlns:xlink="http://www.w3.org/1999/xlink" xlink:title="posterior median eyes" id="ABBRID0EVTBG" xlink:type="simple">PME</abbrev> &gt; <abbrev xmlns:xlink="http://www.w3.org/1999/xlink" xlink:title="anterior median eyes" id="ABBRID0EZTBG" xlink:type="simple">AME</abbrev>; leg I 13.27 (3.70 + 1.60 + 2.72 + 3.50 + 1.75), leg II 13.71 (3.55 + 1.65 + 2.80 + 3.75 + 1.96), leg III 14.65 (3.52 + 1.65 + 2.78 + 4.50 + 2.20), leg IV 18.64 (4.35 + 1.70 + 3.72 + 6.20 + 2.67).</p><p><bold><italic>Palp</italic>.</bold> Prolateral side of paracymbium unpigmented and unsclerotised, numerous setae and spines at the tip of paracymbium (Fig. <xref ref-type="fig" rid="F8">8G–I</xref>). Contrategulum with serrated margin proximally and smooth margin distally, and slightly curved at the proximal 2/3 of contrategulum (Fig. <xref ref-type="fig" rid="F8">8G, H, J, K</xref>). Tegulum with serrated margin, widest in the middle (Fig. <xref ref-type="fig" rid="F8">8K–M</xref>). Conductor prolateral margin strongly serrated (Fig. <xref ref-type="fig" rid="F8">8G, H, J, K</xref>). Embolus wide with two peaks (Fig. <xref ref-type="fig" rid="F8">8G–K</xref>).</p><p><bold>Females</bold> (<italic>N</italic> = 8). Carapace and opisthosoma colour as in male; cheliceral groove with 12–15 pronounced denticles; tergites similar to male; 7 spinnerets. Measurements: <abbrev xmlns:xlink="http://www.w3.org/1999/xlink" xlink:title="body length" id="ABBRID0E5UBG" xlink:type="simple">BL</abbrev> 9.10–14.80, <abbrev xmlns:xlink="http://www.w3.org/1999/xlink" xlink:title="carapace length" id="ABBRID0ECVBG" xlink:type="simple">CL</abbrev> 4.50–6.80, <abbrev xmlns:xlink="http://www.w3.org/1999/xlink" xlink:title="carapace width" id="ABBRID0EGVBG" xlink:type="simple">CW</abbrev> 4.05–5.90, <abbrev xmlns:xlink="http://www.w3.org/1999/xlink" xlink:title="opisthosoma length" id="ABBRID0EKVBG" xlink:type="simple">OL</abbrev> 4.70–8.60, <abbrev xmlns:xlink="http://www.w3.org/1999/xlink" xlink:title="opisthosoma width" id="ABBRID0EOVBG" xlink:type="simple">OW</abbrev> 3.00–6.40; <abbrev xmlns:xlink="http://www.w3.org/1999/xlink" xlink:title="anterior lateral eyes" id="ABBRID0ESVBG" xlink:type="simple">ALE</abbrev> &gt; <abbrev xmlns:xlink="http://www.w3.org/1999/xlink" xlink:title="osterior lateral eyes" id="ABBRID0EWVBG" xlink:type="simple">PLE</abbrev> &gt; <abbrev xmlns:xlink="http://www.w3.org/1999/xlink" xlink:title="posterior median eyes" id="ABBRID0E1VBG" xlink:type="simple">PME</abbrev> &gt; <abbrev xmlns:xlink="http://www.w3.org/1999/xlink" xlink:title="anterior median eyes" id="ABBRID0E5VBG" xlink:type="simple">AME</abbrev>; palp 9.72 (3.22 + 1.70 + 2.10 + 2.70), leg I 11.15 (3.45 + 1.90 + 2.05 + 2.35 + 1.40), leg II 9.61 (3.07 + 1.90 + 1.00 + 2.36 + 1.28), leg III 11.75 (3.25 + 1.95 + 2.05 + 2.80 + 1.70), leg IV 16.30 (4.25 + 2.25 + 2.90 + 4.40 + 2.50).</p><p><bold><italic>Female genitalia</italic>.</bold> A pair of depressions on the ventro-lateral part of genital atrium. A pair of receptacular clusters along the anterior margin of bursa copulatrix, divided into two parts, the inner part is similar or smaller than the outer part, on which there are several small granules (Fig. <xref ref-type="fig" rid="F8">8A–F</xref>).</p></tp:treatment-sec><tp:treatment-sec sec-type="material" id="SECID0ENWBG"><title>Material examined.</title><p>JAPAN · 2 ♂♂, 8 ♀♀; Kagoshima-ken, Kumage-gun, Yakushima-cho, Mt. Kankake-dake; <named-content xmlns:xlink="http://www.w3.org/1999/xlink" content-type="dwc:verbatimCoordinates" xlink:type="simple"><named-content content-type="geo-json" specific-use="{&#34;type&#34;:&#34;Point&#34;,&#34;coordinates&#34;:[130.390000,30.370000]}" id="NCID0EWWBG" xlink:type="simple">30.37N, 130.39E</named-content></named-content>; alt. 170 m; 24 September 2013; D. Li and B. Wu leg.; XUX-2013-490, 491, 493 to 500 (500, ♂ matured 2 August 2014 at <abbrev xmlns:xlink="http://www.w3.org/1999/xlink" content-type="institution" xlink:title="Centre for Behavioural Ecology and Evolution, School of Life Sciences, Hubei University, Wuhan, China" id="ABBRID0E2WBG" xlink:type="simple">CBEE</abbrev>).</p></tp:treatment-sec><tp:treatment-sec sec-type="distribution" id="SECID0EAXBG"><title>Distribution.</title><p>The species is known from the Kagoshima prefecture on the Japanese island Yakushima (Fig. <xref ref-type="fig" rid="F1">1C</xref>).</p></tp:treatment-sec><tp:treatment-sec><!--Section generated to contain objects referenced in tp:taxon-treatment.--><fig id="F1" position="float" orientation="portrait"><object-id xmlns:xlink="http://www.w3.org/1999/xlink" content-type="doi" xlink:type="simple">10.3897/zookeys.888.34494.figure1</object-id><object-id xmlns:xlink="http://www.w3.org/1999/xlink" content-type="arpha" xlink:type="simple">0BB56461-91FB-55FA-8D1B-8A23896099AA</object-id><label>Figure 1.</label><caption><p>General somatic morphology of <italic><tp:taxon-name><tp:taxon-name-part taxon-name-part-type="genus" reg="Heptathela">Heptathela</tp:taxon-name-part> <tp:taxon-name-part taxon-name-part-type="species" reg="kimurai">kimurai</tp:taxon-name-part></tp:taxon-name></italic> (Kishida, 1920) <bold>A</bold> dorsal view <bold>B</bold> ventral view and map showing the sampling localities of <italic><tp:taxon-name><tp:taxon-name-part taxon-name-part-type="genus" reg="Heptathela">Heptathela</tp:taxon-name-part></tp:taxon-name></italic> specimens from Kyushu to central Ryukyus (<bold>C</bold>).</p></caption><graphic xmlns:xlink="http://www.w3.org/1999/xlink" xlink:href="zookeys-888-001-g001.jpg" position="float" orientation="portrait" xlink:type="simple" id="oo_354492.jpg"><uri content-type="original_file" xlink:type="simple">https://binary.pensoft.net/fig/354492</uri></graphic></fig></tp:treatment-sec><ref-list><ref id="B24"><mixed-citation xmlns:xlink="http://www.w3.org/1999/xlink" xlink:type="simple"><person-group><name name-style="western"><surname>Ono</surname><given-names>H</given-names></name></person-group> (<year>2009</year>) <source>The spiders of Japan with keys to the families and genera and illustrations of the species.</source><publisher-name>Tokai University Press</publisher-name>, <publisher-loc>Kanagawa</publisher-loc>, <size units="page">739 pp</size>.</mixed-citation></ref><ref id="B15"><mixed-citation xmlns:xlink="http://www.w3.org/1999/xlink" xlink:type="simple"><person-group><name name-style="western"><surname>Haupt</surname><given-names>J</given-names></name></person-group> (<year>2003</year>) <article-title>The Mesothelaea – monograph of an exceptional group of spiders (<tp:taxon-name><tp:taxon-name-part taxon-name-part-type="order">Araneae</tp:taxon-name-part></tp:taxon-name>: <tp:taxon-name><tp:taxon-name-part taxon-name-part-type="suborder">Mesothelae</tp:taxon-name-part></tp:taxon-name>) (Morphology, behaviour, ecology, taxonomy, distribution and phylogeny).</article-title><source>Zoologica</source><volume>154</volume>: <fpage>1</fpage>–<lpage>102</lpage>.</mixed-citation></ref></ref-list></tp:taxon-treatment>
