# Supplementary material for: A taxonomic monograph of the liphistiid spider genus Heptathela, endemic to Japanese islands
Source: Zookeys. 2019 Nov 11;888:1–50. doi: 10.3897/zookeys.888.34494 (PMC6861337; doi:10.3897/zookeys.888.34494)
Supplement: XML Treatment for Heptathela amamiensis [file zookeys.888.34494-treatment5.xml]

<!DOCTYPE tp:taxon-treatment
  PUBLIC "-//TaxonX//DTD Taxonomic Treatment Publishing DTD v0 20100105//EN" "tax-treatment-NSO.dtd">
<tp:taxon-treatment xmlns:tp="http://www.plazi.org/taxpub"><tp:treatment-meta><kwd-group><label>Taxon classification</label><kwd><named-content xmlns:xlink="http://www.w3.org/1999/xlink" content-type="kingdom">Animalia</named-content></kwd><kwd><named-content xmlns:xlink="http://www.w3.org/1999/xlink" content-type="order">Araneae</named-content></kwd><kwd><named-content xmlns:xlink="http://www.w3.org/1999/xlink" content-type="family">Liphistiidae</named-content></kwd></kwd-group><mixed-citation publication-type="journal"><person-group><name><surname>Xu</surname><given-names>Xin</given-names></name><name><surname>Ono</surname><given-names>Hirotsugu</given-names></name><name><surname>Kuntner</surname><given-names>Matjaž</given-names></name><name><surname>Liu</surname><given-names>Fengxiang</given-names></name><name><surname>Li</surname><given-names>Daiqin</given-names></name></person-group><article-title>A taxonomic monograph of the liphistiid spider genus <italic><tp:taxon-name><tp:taxon-name-part taxon-name-part-type="genus" reg="Heptathela">Heptathela</tp:taxon-name-part></tp:taxon-name></italic>, endemic to Japanese islands</article-title><source>Zookeys</source><day>11</day><month>11</month><year>2019</year><volume>888</volume><fpage>1</fpage><lpage>50</lpage><pub-id pub-id-type="doi">10.3897/zookeys.888.34494</pub-id></mixed-citation></tp:treatment-meta><tp:nomenclature><tp:taxon-name><object-id xmlns:xlink="http://www.w3.org/1999/xlink" content-type="arpha" xlink:type="simple">2F39360A-6A61-5384-B97F-5C9A29D62EB3</object-id>
                <tp:taxon-name-part taxon-name-part-type="genus" reg="Heptathela">Heptathela</tp:taxon-name-part>
                <tp:taxon-name-part taxon-name-part-type="species" reg="amamiensis">amamiensis</tp:taxon-name-part>
              </tp:taxon-name><tp:taxon-authority>Haupt, 1983</tp:taxon-authority><xref ref-type="fig" rid="F9">Fig. 9</xref><tp:nomenclature-citation-list><tp:nomenclature-citation><tp:taxon-name>
                    <tp:taxon-name-part taxon-name-part-type="genus" reg="Heptathela">Heptathela</tp:taxon-name-part> <tp:taxon-name-part taxon-name-part-type="species" reg="kimurai">kimurai</tp:taxon-name-part> <tp:taxon-name-part taxon-name-part-type="subspecies" reg="amamiensis">amamiensis</tp:taxon-name-part></tp:taxon-name><comment>Haupt, 1983: 283 (holotype: female, from Naze, Amami-oshima, Japan, collected by J. Haupt on 26 March 1980, deposited in <abbrev xmlns:xlink="http://www.w3.org/1999/xlink" content-type="institution" xlink:title="Zoological Museum Hamburg, Germany" id="ABBRID0EP4BG" xlink:type="simple">ZMH</abbrev>, holotype presumably lost (<xref ref-type="bibr" rid="B9">Dunlop et al. 2014</xref>); <xref ref-type="bibr" rid="B15">Haupt 2003</xref>: 69. <tp:taxon-name><tp:taxon-name-part taxon-name-part-type="genus" reg="Heptathela">Heptathela</tp:taxon-name-part> <tp:taxon-name-part taxon-name-part-type="species" reg="amamiensis">amamiensis</tp:taxon-name-part></tp:taxon-name>: <xref ref-type="bibr" rid="B25">Ono and Nishikawa 1989</xref>: 120; <xref ref-type="bibr" rid="B24">Ono 2009</xref>: 80; <xref ref-type="bibr" rid="B26">Ono and Ogata 2018</xref>: 27, 479.</comment></tp:nomenclature-citation></tp:nomenclature-citation-list></tp:nomenclature><tp:treatment-sec sec-type="diagnosis" id="SECID0ES5BG"><title>Diagnosis.</title><p>Males of <italic><tp:taxon-name><tp:taxon-name-part taxon-name-part-type="genus" reg="Heptathela">H.</tp:taxon-name-part> <tp:taxon-name-part taxon-name-part-type="species" reg="amamiensis">amamiensis</tp:taxon-name-part></tp:taxon-name></italic> differ from those of <italic><tp:taxon-name><tp:taxon-name-part taxon-name-part-type="genus" reg="Heptathela">H.</tp:taxon-name-part> <tp:taxon-name-part taxon-name-part-type="species" reg="sumiyo">sumiyo</tp:taxon-name-part></tp:taxon-name></italic> sp. nov. by the wider saddle-shaped embolus in the prolateral view, and the narrower conductor base in the ventral view (Fig. <xref ref-type="fig" rid="F9">9G, J–L</xref>); from those of <italic><tp:taxon-name><tp:taxon-name-part taxon-name-part-type="genus" reg="Heptathela">H.</tp:taxon-name-part> <tp:taxon-name-part taxon-name-part-type="species" reg="kanenoi">kanenoi</tp:taxon-name-part></tp:taxon-name></italic> and <italic><tp:taxon-name><tp:taxon-name-part taxon-name-part-type="genus" reg="Heptathela">H.</tp:taxon-name-part> <tp:taxon-name-part taxon-name-part-type="species" reg="kojima">kojima</tp:taxon-name-part></tp:taxon-name></italic> sp. nov. by the spiniform conductor apex (Fig. <xref ref-type="fig" rid="F9">9F, I, J</xref>). Females of <italic><tp:taxon-name><tp:taxon-name-part taxon-name-part-type="genus" reg="Heptathela">H.</tp:taxon-name-part> <tp:taxon-name-part taxon-name-part-type="species" reg="amamiensis">amamiensis</tp:taxon-name-part></tp:taxon-name></italic> resemble those of other Amami group <italic><tp:taxon-name><tp:taxon-name-part taxon-name-part-type="genus" reg="Heptathela">Heptathela</tp:taxon-name-part></tp:taxon-name></italic> species but can be distinguished from those of <italic><tp:taxon-name><tp:taxon-name-part taxon-name-part-type="genus" reg="Heptathela">H.</tp:taxon-name-part> <tp:taxon-name-part taxon-name-part-type="species" reg="kanenoi">kanenoi</tp:taxon-name-part></tp:taxon-name></italic> by the tuberculate outer receptacular clusters (Fig. <xref ref-type="fig" rid="F9">9B–E</xref>). <italic><tp:taxon-name><tp:taxon-name-part taxon-name-part-type="genus" reg="Heptathela">H.</tp:taxon-name-part> <tp:taxon-name-part taxon-name-part-type="species" reg="amamiensis">amamiensis</tp:taxon-name-part></tp:taxon-name></italic> can also be diagnosed from all other Amami group <italic><tp:taxon-name><tp:taxon-name-part taxon-name-part-type="genus" reg="Heptathela">Heptathela</tp:taxon-name-part></tp:taxon-name></italic> species by the following unique nucleotide substitutions in the standard DNA barcode alignment: C (89), A (179), A (194), T (215), T (218), C (273), A (281), C (284), A (327), G (332), G (362), C (467), C (543), C (647).</p></tp:treatment-sec><tp:treatment-sec sec-type="description" id="SECID0EACAI"><title>Description.</title><p><bold>Male.</bold> Carapace brown; opisthosoma light brown, with dark brown tergites; cheliceral groove with 13 denticles; 8 spinnerets. Measurements: <abbrev xmlns:xlink="http://www.w3.org/1999/xlink" xlink:title="body length" id="ABBRID0EICAI" xlink:type="simple">BL</abbrev> 12.85, <abbrev xmlns:xlink="http://www.w3.org/1999/xlink" xlink:title="carapace length" id="ABBRID0EMCAI" xlink:type="simple">CL</abbrev> 6.50, <abbrev xmlns:xlink="http://www.w3.org/1999/xlink" xlink:title="carapace width" id="ABBRID0EQCAI" xlink:type="simple">CW</abbrev> 5.98, <abbrev xmlns:xlink="http://www.w3.org/1999/xlink" xlink:title="opisthosoma length" id="ABBRID0EUCAI" xlink:type="simple">OL</abbrev> 6.65, <abbrev xmlns:xlink="http://www.w3.org/1999/xlink" xlink:title="opisthosoma width" id="ABBRID0EYCAI" xlink:type="simple">OW</abbrev> 4.00; <abbrev xmlns:xlink="http://www.w3.org/1999/xlink" xlink:title="anterior lateral eyes" id="ABBRID0E3CAI" xlink:type="simple">ALE</abbrev> &gt; <abbrev xmlns:xlink="http://www.w3.org/1999/xlink" xlink:title="osterior lateral eyes" id="ABBRID0EADAI" xlink:type="simple">PLE</abbrev> &gt; <abbrev xmlns:xlink="http://www.w3.org/1999/xlink" xlink:title="posterior median eyes" id="ABBRID0EEDAI" xlink:type="simple">PME</abbrev> &gt; <abbrev xmlns:xlink="http://www.w3.org/1999/xlink" xlink:title="anterior median eyes" id="ABBRID0EIDAI" xlink:type="simple">AME</abbrev>; leg I 18.25 (5.00 + 2.45 + 3.80 + 4.60 + 2.40), leg II 18.75 (4.85 + 2.40 + 3.75 + 5.00 + 2.75), leg III 20.10 (4.90 + 2.60 + 3.60 + 5.90 + 3.10), leg IV 25.30 (6.00 + 2.60 + 5.10 + 7.70 + 3.90).</p><p><bold><italic>Palp</italic>.</bold> Prolateral side of paracymbium unpigmented and unsclerotised, numerous setae and spines at the tip of paracymbium (Fig. <xref ref-type="fig" rid="F9">9F–H</xref>). Contrategulum with serrated margin (Fig. <xref ref-type="fig" rid="F9">9F, G, I, J</xref>). Tegulum wide, with dentate dorsal extension of terminal apophysis (Fig. <xref ref-type="fig" rid="F9">9H, L</xref>) and blunt terminal apophysis (Fig. <xref ref-type="fig" rid="F9">9H, K, L</xref>). Conductor sclerotised and rugose, with several folds and a spiniform apex (Fig. <xref ref-type="fig" rid="F9">9F–L</xref>). Embolus sclerotised, with a wide and flat opening, the distal part slightly sclerotised, and saddle-shaped in the prolateral view (Fig. <xref ref-type="fig" rid="F9">9F–L</xref>).</p><p><bold>Females</bold> (<italic>N</italic> = 5). Carapace and opisthosoma colour as in male; cheliceral groove with 12–14 pronounced denticles; tergites similar to those of male; seven or eight spinnerets. Measurements: <abbrev xmlns:xlink="http://www.w3.org/1999/xlink" xlink:title="body length" id="ABBRID0EREAI" xlink:type="simple">BL</abbrev> 11.08–16.90, <abbrev xmlns:xlink="http://www.w3.org/1999/xlink" xlink:title="carapace length" id="ABBRID0EVEAI" xlink:type="simple">CL</abbrev> 5.45–6.90, <abbrev xmlns:xlink="http://www.w3.org/1999/xlink" xlink:title="carapace width" id="ABBRID0EZEAI" xlink:type="simple">CW</abbrev> 4.70–6.20, <abbrev xmlns:xlink="http://www.w3.org/1999/xlink" xlink:title="opisthosoma length" id="ABBRID0E4EAI" xlink:type="simple">OL</abbrev> 6.61–9.10, <abbrev xmlns:xlink="http://www.w3.org/1999/xlink" xlink:title="opisthosoma width" id="ABBRID0EBFAI" xlink:type="simple">OW</abbrev> 4.70–7.38; <abbrev xmlns:xlink="http://www.w3.org/1999/xlink" xlink:title="anterior lateral eyes" id="ABBRID0EFFAI" xlink:type="simple">ALE</abbrev> &gt; <abbrev xmlns:xlink="http://www.w3.org/1999/xlink" xlink:title="osterior lateral eyes" id="ABBRID0EJFAI" xlink:type="simple">PLE</abbrev> &gt; <abbrev xmlns:xlink="http://www.w3.org/1999/xlink" xlink:title="posterior median eyes" id="ABBRID0ENFAI" xlink:type="simple">PME</abbrev> &gt; <abbrev xmlns:xlink="http://www.w3.org/1999/xlink" xlink:title="anterior median eyes" id="ABBRID0ERFAI" xlink:type="simple">AME</abbrev>; palp 12.36 (4.12 + 2.11 + 2.75 + 3.38), leg I 14.12 (4.52 + 2.50 + 2.70 + 2.83 + 1.57), leg II 14.06 (4.25 + 2.37 + 2.61 + 3.15 + 1.68), leg III 15.13 (4.27 + 2.56 + 2.55 + 3.55 + 2.20), leg IV 21.86 (5.84 + 2.91 + 4.08 + 5.81 + 3.22).</p><p><bold><italic>Female genitalia</italic>.</bold> A pair of indistinct depressions on the ventro-lateral part of genital atrium (Fig. <xref ref-type="fig" rid="F9">9C, D</xref>). Paired receptacular clusters along the anterior margin of bursa copulatrix, divided into two parts, the inners ovate, the outers tuberculate, without genital stalks (Fig. <xref ref-type="fig" rid="F9">9A-E</xref>).</p></tp:treatment-sec><tp:treatment-sec sec-type="material" id="SECID0EEGAI"><title>Material examined.</title><p>JAPAN · 2 ♂♂, 5 ♀♀; Kagoshima-ken, Amami-Oshima, Amami-shi, Nazehirata-cho, Michinoshima Loop Bridge; <named-content xmlns:xlink="http://www.w3.org/1999/xlink" content-type="dwc:verbatimCoordinates" xlink:type="simple"><named-content content-type="geo-json" specific-use="{&#34;type&#34;:&#34;Point&#34;,&#34;coordinates&#34;:[129.500000,28.360000]}" id="NCID0ENGAI" xlink:type="simple">28.36N, 129.50E</named-content></named-content>; alt. 60 m; 15 September 2013; D. Li and B. Wu leg.; XUX-2013-276, 278, 281 to 285.</p></tp:treatment-sec><tp:treatment-sec sec-type="distribution" id="SECID0ESGAI"><title>Distribution.</title><p>The species is known from the Japanese island Amamioshima (Fig. <xref ref-type="fig" rid="F1">1C</xref>).</p></tp:treatment-sec><tp:treatment-sec><!--Section generated to contain objects referenced in tp:taxon-treatment.--><fig id="F9" position="float" orientation="portrait"><object-id xmlns:xlink="http://www.w3.org/1999/xlink" content-type="doi" xlink:type="simple">10.3897/zookeys.888.34494.figure9</object-id><object-id xmlns:xlink="http://www.w3.org/1999/xlink" content-type="arpha" xlink:type="simple">9DCEB26D-9352-503F-B2B4-E32EF19161EE</object-id><label>Figure 9.</label><caption><p>Male and female genital anatomy of <italic><tp:taxon-name><tp:taxon-name-part taxon-name-part-type="genus" reg="Heptathela">Heptathela</tp:taxon-name-part> <tp:taxon-name-part taxon-name-part-type="species" reg="amamiensis">amamiensis</tp:taxon-name-part></tp:taxon-name></italic> Haupt, 1983 <bold>A, C</bold> 3278 (short for XUX-2013-278) <bold>B, D, E</bold> 3285 <bold>F–L</bold> 3283 <bold>A, B</bold> vulva dorsal view <bold>C, D</bold> vulva ventral view <bold>E</bold> vulva distal view <bold>F</bold> right palp prolateral view <bold>G</bold> right palp ventral view <bold>H</bold> right palp retrolateral view <bold>I–L</bold> left palp distal view. Scale bar: 0.5 mm.</p></caption><graphic xmlns:xlink="http://www.w3.org/1999/xlink" xlink:href="zookeys-888-001-g009.jpg" position="float" orientation="portrait" xlink:type="simple" id="oo_354500.jpg"><uri content-type="original_file" xlink:type="simple">https://binary.pensoft.net/fig/354500</uri></graphic></fig><fig id="F1" position="float" orientation="portrait"><object-id xmlns:xlink="http://www.w3.org/1999/xlink" content-type="doi" xlink:type="simple">10.3897/zookeys.888.34494.figure1</object-id><object-id xmlns:xlink="http://www.w3.org/1999/xlink" content-type="arpha" xlink:type="simple">0BB56461-91FB-55FA-8D1B-8A23896099AA</object-id><label>Figure 1.</label><caption><p>General somatic morphology of <italic><tp:taxon-name><tp:taxon-name-part taxon-name-part-type="genus" reg="Heptathela">Heptathela</tp:taxon-name-part> <tp:taxon-name-part taxon-name-part-type="species" reg="kimurai">kimurai</tp:taxon-name-part></tp:taxon-name></italic> (Kishida, 1920) <bold>A</bold> dorsal view <bold>B</bold> ventral view and map showing the sampling localities of <italic><tp:taxon-name><tp:taxon-name-part taxon-name-part-type="genus" reg="Heptathela">Heptathela</tp:taxon-name-part></tp:taxon-name></italic> specimens from Kyushu to central Ryukyus (<bold>C</bold>).</p></caption><graphic xmlns:xlink="http://www.w3.org/1999/xlink" xlink:href="zookeys-888-001-g001.jpg" position="float" orientation="portrait" xlink:type="simple" id="oo_354492.jpg"><uri content-type="original_file" xlink:type="simple">https://binary.pensoft.net/fig/354492</uri></graphic></fig></tp:treatment-sec><ref-list><ref id="B9"><mixed-citation xmlns:xlink="http://www.w3.org/1999/xlink" xlink:type="simple"><person-group><name name-style="western"><surname>Dunlop</surname><given-names>JA</given-names></name><name name-style="western"><surname>Steffensen</surname><given-names>C</given-names></name><name name-style="western"><surname>Ono</surname><given-names>H</given-names></name></person-group> (<year>2014</year>) <article-title>Mesothele spiders in the Museum für Naturkunde Berlin.</article-title><source>Arachnologische Mitteilungen</source><volume>47</volume>: <fpage>35</fpage>–<lpage>40</lpage>. <ext-link xlink:type="simple" ext-link-type="doi" xlink:href="10.5431/aramit4705">https://doi.org/10.5431/aramit4705</ext-link></mixed-citation></ref><ref id="B15"><mixed-citation xmlns:xlink="http://www.w3.org/1999/xlink" xlink:type="simple"><person-group><name name-style="western"><surname>Haupt</surname><given-names>J</given-names></name></person-group> (<year>2003</year>) <article-title>The Mesothelaea – monograph of an exceptional group of spiders (<tp:taxon-name><tp:taxon-name-part taxon-name-part-type="order">Araneae</tp:taxon-name-part></tp:taxon-name>: <tp:taxon-name><tp:taxon-name-part taxon-name-part-type="suborder">Mesothelae</tp:taxon-name-part></tp:taxon-name>) (Morphology, behaviour, ecology, taxonomy, distribution and phylogeny).</article-title><source>Zoologica</source><volume>154</volume>: <fpage>1</fpage>–<lpage>102</lpage>.</mixed-citation></ref><ref id="B25"><mixed-citation xmlns:xlink="http://www.w3.org/1999/xlink" xlink:type="simple"><person-group><name name-style="western"><surname>Ono</surname><given-names>H</given-names></name><name name-style="western"><surname>Nishikawa</surname><given-names>Y</given-names></name></person-group> (<year>1989</year>) <article-title>Taxonomic revision of the heptathelid spider (<tp:taxon-name><tp:taxon-name-part taxon-name-part-type="order">Araneae</tp:taxon-name-part></tp:taxon-name>, <tp:taxon-name><tp:taxon-name-part taxon-name-part-type="suborder">Mesothelae</tp:taxon-name-part></tp:taxon-name>) from Amami-ôshima Island, the Ryukyus.</article-title><source>Memoirs of the National Science Museum Tokyo</source><volume>22</volume>: <fpage>119</fpage>–<lpage>125</lpage>.</mixed-citation></ref><ref id="B24"><mixed-citation xmlns:xlink="http://www.w3.org/1999/xlink" xlink:type="simple"><person-group><name name-style="western"><surname>Ono</surname><given-names>H</given-names></name></person-group> (<year>2009</year>) <source>The spiders of Japan with keys to the families and genera and illustrations of the species.</source><publisher-name>Tokai University Press</publisher-name>, <publisher-loc>Kanagawa</publisher-loc>, <size units="page">739 pp</size>.</mixed-citation></ref><ref id="B26"><mixed-citation xmlns:xlink="http://www.w3.org/1999/xlink" xlink:type="simple"><person-group><name name-style="western"><surname>Ono</surname><given-names>H</given-names></name><name name-style="western"><surname>Ogata</surname><given-names>K</given-names></name></person-group> (<year>2018</year>) <source>Spiders of Japan, their natural history and diversity.</source><publisher-name>Tokai University Press</publisher-name>, <publisher-loc>Kanagawa</publisher-loc>, <size units="page">714 pp</size>.</mixed-citation></ref></ref-list></tp:taxon-treatment>
