# Supplementary material for: A taxonomic monograph of the liphistiid spider genus Heptathela, endemic to Japanese islands
Source: Zookeys. 2019 Nov 11;888:1–50. doi: 10.3897/zookeys.888.34494 (PMC6861337; doi:10.3897/zookeys.888.34494)
Supplement: XML Treatment for Heptathela kanenoi [file zookeys.888.34494-treatment6.xml]

<!DOCTYPE tp:taxon-treatment
  PUBLIC "-//TaxonX//DTD Taxonomic Treatment Publishing DTD v0 20100105//EN" "tax-treatment-NSO.dtd">
<tp:taxon-treatment xmlns:tp="http://www.plazi.org/taxpub"><tp:treatment-meta><kwd-group><label>Taxon classification</label><kwd><named-content xmlns:xlink="http://www.w3.org/1999/xlink" content-type="kingdom">Animalia</named-content></kwd><kwd><named-content xmlns:xlink="http://www.w3.org/1999/xlink" content-type="order">Araneae</named-content></kwd><kwd><named-content xmlns:xlink="http://www.w3.org/1999/xlink" content-type="family">Liphistiidae</named-content></kwd></kwd-group><mixed-citation publication-type="journal"><person-group><name><surname>Xu</surname><given-names>Xin</given-names></name><name><surname>Ono</surname><given-names>Hirotsugu</given-names></name><name><surname>Kuntner</surname><given-names>Matjaž</given-names></name><name><surname>Liu</surname><given-names>Fengxiang</given-names></name><name><surname>Li</surname><given-names>Daiqin</given-names></name></person-group><article-title>A taxonomic monograph of the liphistiid spider genus <italic><tp:taxon-name><tp:taxon-name-part taxon-name-part-type="genus" reg="Heptathela">Heptathela</tp:taxon-name-part></tp:taxon-name></italic>, endemic to Japanese islands</article-title><source>Zookeys</source><day>11</day><month>11</month><year>2019</year><volume>888</volume><fpage>1</fpage><lpage>50</lpage><pub-id pub-id-type="doi">10.3897/zookeys.888.34494</pub-id></mixed-citation></tp:treatment-meta><tp:nomenclature><tp:taxon-name><object-id xmlns:xlink="http://www.w3.org/1999/xlink" content-type="arpha" xlink:type="simple">E5CED3E8-05D8-5B31-8E13-363C780C18CC</object-id>
                <tp:taxon-name-part taxon-name-part-type="genus" reg="Heptathela">Heptathela</tp:taxon-name-part>
                <tp:taxon-name-part taxon-name-part-type="species" reg="kanenoi">kanenoi</tp:taxon-name-part>
              </tp:taxon-name><tp:taxon-authority>Ono, 1996</tp:taxon-authority><xref ref-type="fig" rid="F10">Fig. 10</xref><tp:nomenclature-citation-list><tp:nomenclature-citation><tp:taxon-name>
                    <tp:taxon-name-part taxon-name-part-type="genus" reg="Heptathela">Heptathela</tp:taxon-name-part> <tp:taxon-name-part taxon-name-part-type="species" reg="kanenoi">kanenoi</tp:taxon-name-part></tp:taxon-name><comment>Ono, 1996: 158 (holotype: male, from Mikyo, Amagi-cho, Tokunoshima, Kagoshima-ken, Japan, collected by M. Owada and S. Kaneno on 2 November 1992, deposited in <named-content xmlns:xlink="http://www.w3.org/1999/xlink" content-type="dwc:institutional_code" xlink:type="simple">NMNS</named-content>, examined); <xref ref-type="bibr" rid="B24">Ono 2009</xref>: 80.</comment></tp:nomenclature-citation></tp:nomenclature-citation-list></tp:nomenclature><tp:treatment-sec sec-type="diagnosis" id="SECID0E2IAI"><title>Diagnosis.</title><p>Males of <italic><tp:taxon-name><tp:taxon-name-part taxon-name-part-type="genus" reg="Heptathela">H.</tp:taxon-name-part> <tp:taxon-name-part taxon-name-part-type="species" reg="kanenoi">kanenoi</tp:taxon-name-part></tp:taxon-name></italic> can be distinguished from those of all other Amami group <italic><tp:taxon-name><tp:taxon-name-part taxon-name-part-type="genus" reg="Heptathela">Heptathela</tp:taxon-name-part></tp:taxon-name></italic> species by lacking a spiniform conductor apex (Fig. <xref ref-type="fig" rid="F10">10G, I</xref>). Females of <italic><tp:taxon-name><tp:taxon-name-part taxon-name-part-type="genus" reg="Heptathela">H.</tp:taxon-name-part> <tp:taxon-name-part taxon-name-part-type="species" reg="kanenoi">kanenoi</tp:taxon-name-part></tp:taxon-name></italic> can be distinguished from those of all other Amami group <italic><tp:taxon-name><tp:taxon-name-part taxon-name-part-type="genus" reg="Heptathela">Heptathela</tp:taxon-name-part></tp:taxon-name></italic> species by the inner receptacular clusters larger than the outers (Fig. <xref ref-type="fig" rid="F10">10B, C</xref>). <italic><tp:taxon-name><tp:taxon-name-part taxon-name-part-type="genus" reg="Heptathela">H.</tp:taxon-name-part> <tp:taxon-name-part taxon-name-part-type="species" reg="kanenoi">kanenoi</tp:taxon-name-part></tp:taxon-name></italic> can also be diagnosed from all other Amami group <italic><tp:taxon-name><tp:taxon-name-part taxon-name-part-type="genus" reg="Heptathela">Heptathela</tp:taxon-name-part></tp:taxon-name></italic> species by the following unique nucleotide substitutions in the standard DNA barcode alignment: A (35), G (38), C (71), C (125), C (224), G (278), T (281), C (288), T (332), G (359), C (396), C (410), G (443), T (449), A (512), C (533), G (557), C (560), C (623), T (641).</p><fig id="F10" position="float" orientation="portrait"><object-id xmlns:xlink="http://www.w3.org/1999/xlink" content-type="doi" xlink:type="simple">10.3897/zookeys.888.34494.figure10</object-id><object-id xmlns:xlink="http://www.w3.org/1999/xlink" content-type="arpha" xlink:type="simple">61BD2EC1-4786-501F-BCF2-EB050E3E9E43</object-id><label>Figure 10.</label><caption><p>Male and female genital anatomy of <italic><tp:taxon-name><tp:taxon-name-part taxon-name-part-type="genus" reg="Heptathela">Heptathela</tp:taxon-name-part> <tp:taxon-name-part taxon-name-part-type="species" reg="kanenoi">kanenoi</tp:taxon-name-part></tp:taxon-name></italic> Ono, 1996 <bold>A–C</bold> 3338 (short for XUX-2013-338) <bold>D–J</bold> 3334 <bold>A</bold> vulva dorsal view <bold>B</bold> vulva ventral view <bold>C</bold> vulva distal view <bold>D</bold> palp prolateral view <bold>E</bold> palp ventral view <bold>F</bold> palp retrolateral view <bold>G–J</bold> palp distal view. Scale bar: 0.5 mm.</p></caption><graphic xmlns:xlink="http://www.w3.org/1999/xlink" xlink:href="zookeys-888-001-g010.jpg" position="float" orientation="portrait" xlink:type="simple" id="oo_354501.jpg"><uri content-type="original_file" xlink:type="simple">https://binary.pensoft.net/fig/354501</uri></graphic></fig></tp:treatment-sec><tp:treatment-sec sec-type="description" id="SECID0EJMAI"><title>Description.</title><p><bold>Males</bold> (<italic>N</italic> = 6). Carapace yellow brown; opisthosoma brown, with dark-spotted tergites close to each other; cheliceral groove with 10–13 vestigial denticles; 7 spinnerets. Measurements: <abbrev xmlns:xlink="http://www.w3.org/1999/xlink" xlink:title="body length" id="ABBRID0ETMAI" xlink:type="simple">BL</abbrev> 9.80–11.60, <abbrev xmlns:xlink="http://www.w3.org/1999/xlink" xlink:title="carapace length" id="ABBRID0EXMAI" xlink:type="simple">CL</abbrev> 5.10–6.00, <abbrev xmlns:xlink="http://www.w3.org/1999/xlink" xlink:title="carapace width" id="ABBRID0E2MAI" xlink:type="simple">CW</abbrev> 4.60–5.40, <abbrev xmlns:xlink="http://www.w3.org/1999/xlink" xlink:title="opisthosoma length" id="ABBRID0E6MAI" xlink:type="simple">OL</abbrev> 5.15–5.60, <abbrev xmlns:xlink="http://www.w3.org/1999/xlink" xlink:title="opisthosoma width" id="ABBRID0EDNAI" xlink:type="simple">OW</abbrev> 4.00–4.85; <abbrev xmlns:xlink="http://www.w3.org/1999/xlink" xlink:title="anterior lateral eyes" id="ABBRID0EHNAI" xlink:type="simple">ALE</abbrev> &gt; <abbrev xmlns:xlink="http://www.w3.org/1999/xlink" xlink:title="osterior lateral eyes" id="ABBRID0ELNAI" xlink:type="simple">PLE</abbrev> &gt; <abbrev xmlns:xlink="http://www.w3.org/1999/xlink" xlink:title="posterior median eyes" id="ABBRID0EPNAI" xlink:type="simple">PME</abbrev> &gt; <abbrev xmlns:xlink="http://www.w3.org/1999/xlink" xlink:title="anterior median eyes" id="ABBRID0ETNAI" xlink:type="simple">AME</abbrev>; leg I 17.85 (4.80 + 2.30 + 3.80 + 4.60 + 2.35), leg II 18.90 (4.90 + 2.30 + 3.80 + 5.20 + 2.70), leg III 20.80 (4.70 + 2.30 + 4.00 + 6.50 + 3.30), leg IV 26.00 (6.20 + 2.50 + 5.10 + 8.20 + 4.00).</p><p><bold><italic>Palp</italic>.</bold> Prolateral side of paracymbium unpigmented and unsclerotised, numerous setae and spines at the tip of paracymbium (Fig. <xref ref-type="fig" rid="F10">10D–F</xref>). Contrategulum with serrated margin (Fig. <xref ref-type="fig" rid="F10">10G–I</xref>). Tegulum with dentate dorsal extension of terminal apophysis (Fig. <xref ref-type="fig" rid="F10">10J</xref>) and blunt tegulum terminal apophysis (Fig. <xref ref-type="fig" rid="F10">10I, J</xref>). Conductor base wide and rugose, with several folds and each fold with an apical tooth (Fig. <xref ref-type="fig" rid="F10">10G–J</xref>). Embolus with a wide and flat opening, the distal part slightly sclerotised, and saddle-shaped in the prolateral view (Fig. <xref ref-type="fig" rid="F10">10H–I</xref>).</p><p><bold>Females</bold> (<italic>N</italic> = 11). Carapace and opisthosoma colour as in male; cheliceral groove with 12–14 pronounced denticles; tergites similar to male; seven or eight spinnerets. Measurements: <abbrev xmlns:xlink="http://www.w3.org/1999/xlink" xlink:title="body length" id="ABBRID0E3OAI" xlink:type="simple">BL</abbrev> 8.30–12.90, <abbrev xmlns:xlink="http://www.w3.org/1999/xlink" xlink:title="carapace length" id="ABBRID0EAPAI" xlink:type="simple">CL</abbrev> 4.30–6.28, <abbrev xmlns:xlink="http://www.w3.org/1999/xlink" xlink:title="carapace width" id="ABBRID0EEPAI" xlink:type="simple">CW</abbrev> 3.60–5.40, <abbrev xmlns:xlink="http://www.w3.org/1999/xlink" xlink:title="opisthosoma length" id="ABBRID0EIPAI" xlink:type="simple">OL</abbrev> 4.38–6.50, <abbrev xmlns:xlink="http://www.w3.org/1999/xlink" xlink:title="opisthosoma width" id="ABBRID0EMPAI" xlink:type="simple">OW</abbrev> 3.70–6.20; <abbrev xmlns:xlink="http://www.w3.org/1999/xlink" xlink:title="anterior lateral eyes" id="ABBRID0EQPAI" xlink:type="simple">ALE</abbrev> &gt; <abbrev xmlns:xlink="http://www.w3.org/1999/xlink" xlink:title="osterior lateral eyes" id="ABBRID0EUPAI" xlink:type="simple">PLE</abbrev> &gt; <abbrev xmlns:xlink="http://www.w3.org/1999/xlink" xlink:title="posterior median eyes" id="ABBRID0EYPAI" xlink:type="simple">PME</abbrev> &gt; <abbrev xmlns:xlink="http://www.w3.org/1999/xlink" xlink:title="anterior median eyes" id="ABBRID0E3PAI" xlink:type="simple">AME</abbrev>; palp 7.00 (2.50 + 1.35 + 1.55 + 1.60), leg I 7.75 (2.30 + 1.25 + 1.60 + 1.50 + 1.10), leg II 7.60 (2.60 + 1.10 + 1.50 + 1.50 + 0.90), leg III 8.35 (2.45 + 1.50 + 1.10 + 2.00 + 1.30), leg IV 12.15 (3.40 + 1.50 + 2.25 + 3.20 + 1.80).</p><p><bold><italic>Female genitalia</italic>.</bold> A pair of indistinct depressions on the ventro-lateral part of genital atrium. Paired receptacular clusters along the anterior margin of bursa copulatrix, divided into two parts, the inners larger than the outers, without genital stalks (Fig. <xref ref-type="fig" rid="F10">10A–C</xref>).</p></tp:treatment-sec><tp:treatment-sec sec-type="material" id="SECID0ELQAI"><title>Material examined.</title><p>JAPAN · 1 ♂, 1 ♀; Kagoshima-ken, Tokunoshima, Amagi-cho, Mikyo; <named-content xmlns:xlink="http://www.w3.org/1999/xlink" content-type="dwc:verbatimCoordinates" xlink:type="simple"><named-content content-type="geo-json" specific-use="{&#34;type&#34;:&#34;Point&#34;,&#34;coordinates&#34;:[128.950000,27.770000]}" id="NCID0EUQAI" xlink:type="simple">27.77N, 128.95E</named-content></named-content>; alt. 180 m; 16 September 2013; D. Li and B. Wu leg.; XUX-2013-315 to 316 · 3 ♂♂, 7 ♀♀; Kagoshima-ken, Oshima-gun, Tokunoshima, Tokunoshima-cho, Tokuwase; <named-content xmlns:xlink="http://www.w3.org/1999/xlink" content-type="dwc:verbatimCoordinates" xlink:type="simple"><named-content content-type="geo-json" specific-use="{&#34;type&#34;:&#34;Point&#34;,&#34;coordinates&#34;:[129.010000,27.790000]}" id="NCID0E3QAI" xlink:type="simple">27.79N, 129.01E</named-content></named-content>; alt. 150 m; 17 September 2013; D. Li and B. Wu leg.; XUX-2013-323 to 332 · 2 ♂♂, 3 ♀♀; Kagoshima-ken, Tokunoshima, Amagi-cho, Mikyo; <named-content xmlns:xlink="http://www.w3.org/1999/xlink" content-type="dwc:verbatimCoordinates" xlink:type="simple"><named-content content-type="geo-json" specific-use="{&#34;type&#34;:&#34;Point&#34;,&#34;coordinates&#34;:[128.950000,27.770000]}" id="NCID0EERAI" xlink:type="simple">27.77N, 128.95E</named-content></named-content>; alt. 130 m; 17 September 2013; D. Li and B. Wu leg.; XUX-2013-333 to 338.</p></tp:treatment-sec><tp:treatment-sec sec-type="distribution" id="SECID0EJRAI"><title>Distribution.</title><p>The species is endemic to the Japanese island Tokunoshima (Fig. <xref ref-type="fig" rid="F1">1C</xref>).</p></tp:treatment-sec><tp:treatment-sec><!--Section generated to contain objects referenced in tp:taxon-treatment.--><fig id="F1" position="float" orientation="portrait"><object-id xmlns:xlink="http://www.w3.org/1999/xlink" content-type="doi" xlink:type="simple">10.3897/zookeys.888.34494.figure1</object-id><object-id xmlns:xlink="http://www.w3.org/1999/xlink" content-type="arpha" xlink:type="simple">0BB56461-91FB-55FA-8D1B-8A23896099AA</object-id><label>Figure 1.</label><caption><p>General somatic morphology of <italic><tp:taxon-name><tp:taxon-name-part taxon-name-part-type="genus" reg="Heptathela">Heptathela</tp:taxon-name-part> <tp:taxon-name-part taxon-name-part-type="species" reg="kimurai">kimurai</tp:taxon-name-part></tp:taxon-name></italic> (Kishida, 1920) <bold>A</bold> dorsal view <bold>B</bold> ventral view and map showing the sampling localities of <italic><tp:taxon-name><tp:taxon-name-part taxon-name-part-type="genus" reg="Heptathela">Heptathela</tp:taxon-name-part></tp:taxon-name></italic> specimens from Kyushu to central Ryukyus (<bold>C</bold>).</p></caption><graphic xmlns:xlink="http://www.w3.org/1999/xlink" xlink:href="zookeys-888-001-g001.jpg" position="float" orientation="portrait" xlink:type="simple" id="oo_354492.jpg"><uri content-type="original_file" xlink:type="simple">https://binary.pensoft.net/fig/354492</uri></graphic></fig></tp:treatment-sec><ref-list><ref id="B24"><mixed-citation xmlns:xlink="http://www.w3.org/1999/xlink" xlink:type="simple"><person-group><name name-style="western"><surname>Ono</surname><given-names>H</given-names></name></person-group> (<year>2009</year>) <source>The spiders of Japan with keys to the families and genera and illustrations of the species.</source><publisher-name>Tokai University Press</publisher-name>, <publisher-loc>Kanagawa</publisher-loc>, <size units="page">739 pp</size>.</mixed-citation></ref></ref-list></tp:taxon-treatment>
