# Supplementary material for: A taxonomic monograph of the liphistiid spider genus Heptathela, endemic to Japanese islands
Source: Zookeys. 2019 Nov 11;888:1–50. doi: 10.3897/zookeys.888.34494 (PMC6861337; doi:10.3897/zookeys.888.34494)
Supplement: XML Treatment for Heptathela kojima [file zookeys.888.34494-treatment7.xml]

<!DOCTYPE tp:taxon-treatment
  PUBLIC "-//TaxonX//DTD Taxonomic Treatment Publishing DTD v0 20100105//EN" "tax-treatment-NSO.dtd">
<tp:taxon-treatment xmlns:tp="http://www.plazi.org/taxpub"><tp:treatment-meta><kwd-group><label>Taxon classification</label><kwd><named-content xmlns:xlink="http://www.w3.org/1999/xlink" content-type="kingdom">Animalia</named-content></kwd><kwd><named-content xmlns:xlink="http://www.w3.org/1999/xlink" content-type="order">Araneae</named-content></kwd><kwd><named-content xmlns:xlink="http://www.w3.org/1999/xlink" content-type="family">Liphistiidae</named-content></kwd></kwd-group><mixed-citation publication-type="journal"><person-group><name><surname>Xu</surname><given-names>Xin</given-names></name><name><surname>Ono</surname><given-names>Hirotsugu</given-names></name><name><surname>Kuntner</surname><given-names>Matjaž</given-names></name><name><surname>Liu</surname><given-names>Fengxiang</given-names></name><name><surname>Li</surname><given-names>Daiqin</given-names></name></person-group><article-title>A taxonomic monograph of the liphistiid spider genus <italic><tp:taxon-name><tp:taxon-name-part taxon-name-part-type="genus" reg="Heptathela">Heptathela</tp:taxon-name-part></tp:taxon-name></italic>, endemic to Japanese islands</article-title><source>Zookeys</source><day>11</day><month>11</month><year>2019</year><volume>888</volume><fpage>1</fpage><lpage>50</lpage><pub-id pub-id-type="doi">10.3897/zookeys.888.34494</pub-id></mixed-citation></tp:treatment-meta><tp:nomenclature><tp:taxon-name><object-id xmlns:xlink="http://www.w3.org/1999/xlink" content-type="arpha" xlink:type="simple">5D1DC7E6-47F6-50DA-A232-982BF0B8919B</object-id>
                <tp:taxon-name-part taxon-name-part-type="genus" reg="Heptathela">Heptathela</tp:taxon-name-part>
                <tp:taxon-name-part taxon-name-part-type="species" reg="kojima">kojima</tp:taxon-name-part>
                <object-id xmlns:xlink="http://www.w3.org/1999/xlink" content-type="zoobank" xlink:type="simple">http://zoobank.org/9330F719-A1B4-4169-9FBF-90D13CD49248</object-id>
              </tp:taxon-name><tp:taxon-status xmlns:xlink="http://www.w3.org/1999/xlink" xlink:type="simple">sp. nov.</tp:taxon-status><xref ref-type="fig" rid="F11">Fig. 11</xref></tp:nomenclature><tp:treatment-sec sec-type="type material" id="SECID0E6SAI"><title>Type material.</title><p><bold><italic>Holotype</italic></bold>: JAPAN · ♂; Kagoshima-ken, Oshima-gun, Tokunoshima, Isen-cho, Kojima; <named-content xmlns:xlink="http://www.w3.org/1999/xlink" content-type="dwc:verbatimCoordinates" xlink:type="simple"><named-content content-type="geo-json" specific-use="{&#34;type&#34;:&#34;Point&#34;,&#34;coordinates&#34;:[128.910000,27.740000]}" id="NCID0ENTAI" xlink:type="simple">27.74N, 128.91E</named-content></named-content>; alt. 160 m; 17 September 2013; D. Li and B. Wu leg.; XUX-2013-346 (matured 10 October 2013 at <abbrev xmlns:xlink="http://www.w3.org/1999/xlink" content-type="institution" xlink:title="Centre for Behavioural Ecology and Evolution, School of Life Sciences, Hubei University, Wuhan, China" id="ABBRID0ESTAI" xlink:type="simple">CBEE</abbrev>).</p><p><bold><italic>Paratypes</italic></bold>: JAPAN · 2 ♂♂, 6 ♀♀; same data as for holotype; XUX-2013-339, 340, 342 to 345, 347, 348.</p></tp:treatment-sec><tp:treatment-sec sec-type="diagnosis" id="SECID0E5TAI"><title>Diagnosis.</title><p>Males of <italic><tp:taxon-name><tp:taxon-name-part taxon-name-part-type="genus" reg="Heptathela">H.</tp:taxon-name-part> <tp:taxon-name-part taxon-name-part-type="species" reg="kojima">kojima</tp:taxon-name-part></tp:taxon-name></italic> sp. nov. differ from those of <italic><tp:taxon-name><tp:taxon-name-part taxon-name-part-type="genus" reg="Heptathela">H.</tp:taxon-name-part> <tp:taxon-name-part taxon-name-part-type="species" reg="amamiensis">amamiensis</tp:taxon-name-part></tp:taxon-name></italic> and <italic><tp:taxon-name><tp:taxon-name-part taxon-name-part-type="genus" reg="Heptathela">H.</tp:taxon-name-part> <tp:taxon-name-part taxon-name-part-type="species" reg="kanenoi">kanenoi</tp:taxon-name-part></tp:taxon-name></italic> by a wide leaf-shaped conductor (Fig. <xref ref-type="fig" rid="F11">11I, J</xref>), and a less dentate dorsal extension of the tegular terminal apophysis (Fig. <xref ref-type="fig" rid="F11">11G, J, K</xref>), from those of <italic><tp:taxon-name><tp:taxon-name-part taxon-name-part-type="genus" reg="Heptathela">H.</tp:taxon-name-part> <tp:taxon-name-part taxon-name-part-type="species" reg="sumiyo">sumiyo</tp:taxon-name-part></tp:taxon-name></italic> sp. nov. by a shallow saddle-shaped in the prolateral view, and from those of <italic><tp:taxon-name><tp:taxon-name-part taxon-name-part-type="genus" reg="Heptathela">H.</tp:taxon-name-part> <tp:taxon-name-part taxon-name-part-type="species" reg="uken">uken</tp:taxon-name-part></tp:taxon-name></italic> sp. nov. by embolus with two longer peaks (Fig. <xref ref-type="fig" rid="F11">11I, J</xref>). Females of <italic><tp:taxon-name><tp:taxon-name-part taxon-name-part-type="genus" reg="Heptathela">H.</tp:taxon-name-part> <tp:taxon-name-part taxon-name-part-type="species" reg="kojima">kojima</tp:taxon-name-part></tp:taxon-name></italic> sp. nov. resemble those of other Amami group <italic><tp:taxon-name><tp:taxon-name-part taxon-name-part-type="genus" reg="Heptathela">Heptathela</tp:taxon-name-part></tp:taxon-name></italic> species but differ from those of other Amami group <italic><tp:taxon-name><tp:taxon-name-part taxon-name-part-type="genus" reg="Heptathela">Heptathela</tp:taxon-name-part></tp:taxon-name></italic> species by paired receptacular clusters close to each other (Fig. <xref ref-type="fig" rid="F11">11B, D</xref>). <italic><tp:taxon-name><tp:taxon-name-part taxon-name-part-type="genus" reg="Heptathela">H.</tp:taxon-name-part> <tp:taxon-name-part taxon-name-part-type="species" reg="kojima">kojima</tp:taxon-name-part></tp:taxon-name></italic> sp. nov. can also be diagnosed from all other Amami group <italic><tp:taxon-name><tp:taxon-name-part taxon-name-part-type="genus" reg="Heptathela">Heptathela</tp:taxon-name-part></tp:taxon-name></italic> species by the following unique nucleotide substitutions in the standard DNA barcode alignment: C (44), C (56), C (128), A (131), C (134), C (137), C (155), G (158), G (176), T (230), T (245), C (269), T (320), C (357), C (377), A (378), A (443), C (446), G (464), A (479), C (518), G (521), T (554), A (560), C (608), C (611).</p><fig id="F11" position="float" orientation="portrait"><object-id xmlns:xlink="http://www.w3.org/1999/xlink" content-type="doi" xlink:type="simple">10.3897/zookeys.888.34494.figure11</object-id><object-id xmlns:xlink="http://www.w3.org/1999/xlink" content-type="arpha" xlink:type="simple">E71C9507-6693-54EA-8EB6-85D90991792E</object-id><label>Figure 11.</label><caption><p>Male and female genital anatomy of <italic><tp:taxon-name><tp:taxon-name-part taxon-name-part-type="genus" reg="Heptathela">Heptathela</tp:taxon-name-part> <tp:taxon-name-part taxon-name-part-type="species" reg="kojima">kojima</tp:taxon-name-part></tp:taxon-name></italic> sp. nov. <bold>A, C</bold> 3339 (short for XUX-2013-339) <bold>B, D</bold> 3340 <bold>E–G</bold> 3346 (holotype) <bold>H–K</bold> 3344 <bold>A, B</bold> vulva dorsal view <bold>C, D</bold> vulva ventral view <bold>E</bold> palp prolateral view <bold>F</bold> palp ventral view <bold>G</bold> palp retrolateral view <bold>H–K</bold> palp distal view. Scale bar: 0.5 mm.</p></caption><graphic xmlns:xlink="http://www.w3.org/1999/xlink" xlink:href="zookeys-888-001-g011.jpg" position="float" orientation="portrait" xlink:type="simple" id="oo_354502.jpg"><uri content-type="original_file" xlink:type="simple">https://binary.pensoft.net/fig/354502</uri></graphic></fig></tp:treatment-sec><tp:treatment-sec sec-type="description" id="SECID0ECZAI"><title>Description.</title><p><bold>Male</bold> (Holotype). Carapace brown; opisthosoma light brown, with dark brown tergites close to each other; cheliceral groove with eleven denticles; seven spinnerets. Measurements: <abbrev xmlns:xlink="http://www.w3.org/1999/xlink" xlink:title="body length" id="ABBRID0EKZAI" xlink:type="simple">BL</abbrev> 7.30, <abbrev xmlns:xlink="http://www.w3.org/1999/xlink" xlink:title="carapace length" id="ABBRID0EOZAI" xlink:type="simple">CL</abbrev> 3.60, <abbrev xmlns:xlink="http://www.w3.org/1999/xlink" xlink:title="carapace width" id="ABBRID0ESZAI" xlink:type="simple">CW</abbrev> 3.30, <abbrev xmlns:xlink="http://www.w3.org/1999/xlink" xlink:title="opisthosoma length" id="ABBRID0EWZAI" xlink:type="simple">OL</abbrev> 3.60, <abbrev xmlns:xlink="http://www.w3.org/1999/xlink" xlink:title="opisthosoma width" id="ABBRID0E1ZAI" xlink:type="simple">OW</abbrev> 2.70; <abbrev xmlns:xlink="http://www.w3.org/1999/xlink" xlink:title="anterior lateral eyes" id="ABBRID0E5ZAI" xlink:type="simple">ALE</abbrev> &gt; <abbrev xmlns:xlink="http://www.w3.org/1999/xlink" xlink:title="osterior lateral eyes" id="ABBRID0EC1AI" xlink:type="simple">PLE</abbrev> &gt; <abbrev xmlns:xlink="http://www.w3.org/1999/xlink" xlink:title="posterior median eyes" id="ABBRID0EG1AI" xlink:type="simple">PME</abbrev> &gt; <abbrev xmlns:xlink="http://www.w3.org/1999/xlink" xlink:title="anterior median eyes" id="ABBRID0EK1AI" xlink:type="simple">AME</abbrev>; leg I 14.90 (4.20 + 165 + 3.15 + 4.00 + 1.90), leg II 16.10 (4.20 + 1.85 + 3.25 + 4.40 + 2.40), leg III 16.85 (4.25 + 1.90 + 3.20 + 5.00 + 2.50), leg IV 21.70 (5.50 + 2.00 + 4.20 + 6.90 + 3.10).</p><p><bold><italic>Palp</italic>.</bold> Prolateral side of paracymbium unpigmented and unsclerotised, numerous setae and spines at the tip of paracymbium (Fig. <xref ref-type="fig" rid="F11">11E–G</xref>). Contrategulum with serrated margin (Fig. <xref ref-type="fig" rid="F11">11E, H, I</xref>). Conductor base wide, leaf-shaped and rugose, with several folds and gradually narrowing to a short spiniform apex (Fig. <xref ref-type="fig" rid="F11">11I, J</xref>). Embolus sclerotised, with a wide and flat opening (Fig. <xref ref-type="fig" rid="F11">11H–K</xref>).</p><p><bold>Females</bold> (<italic>N</italic> = 6). Carapace and opisthosoma colour as in male; cheliceral groove with 13 pronounced denticles; tergites similar to male; 6–8 spinnerets. Measurements: <abbrev xmlns:xlink="http://www.w3.org/1999/xlink" xlink:title="body length" id="ABBRID0EL2AI" xlink:type="simple">BL</abbrev> 9.00–11.50, <abbrev xmlns:xlink="http://www.w3.org/1999/xlink" xlink:title="carapace length" id="ABBRID0EP2AI" xlink:type="simple">CL</abbrev> 4.90–6.15, <abbrev xmlns:xlink="http://www.w3.org/1999/xlink" xlink:title="carapace width" id="ABBRID0ET2AI" xlink:type="simple">CW</abbrev> 4.25–5.20, <abbrev xmlns:xlink="http://www.w3.org/1999/xlink" xlink:title="opisthosoma length" id="ABBRID0EX2AI" xlink:type="simple">OL</abbrev> 4.30–6.10, <abbrev xmlns:xlink="http://www.w3.org/1999/xlink" xlink:title="opisthosoma width" id="ABBRID0E22AI" xlink:type="simple">OW</abbrev> 3.00–4.50; <abbrev xmlns:xlink="http://www.w3.org/1999/xlink" xlink:title="anterior lateral eyes" id="ABBRID0E62AI" xlink:type="simple">ALE</abbrev> &gt; <abbrev xmlns:xlink="http://www.w3.org/1999/xlink" xlink:title="osterior lateral eyes" id="ABBRID0ED3AI" xlink:type="simple">PLE</abbrev> &gt; <abbrev xmlns:xlink="http://www.w3.org/1999/xlink" xlink:title="posterior median eyes" id="ABBRID0EH3AI" xlink:type="simple">PME</abbrev> &gt; <abbrev xmlns:xlink="http://www.w3.org/1999/xlink" xlink:title="anterior median eyes" id="ABBRID0EL3AI" xlink:type="simple">AME</abbrev>; palp 9.05 (3.25 + 1.65 + 1.85 + 2.30), leg I 10.50 (3.35 + 1.80 + 2.00 + 2.10 + 1.25), leg II 10.05 (3.10 + 1.80 + 1.75 + 2.10 + 1.30), leg III 10.45 (2.90 + 1.95 + 1.65 + 2.40 + 1.55), leg IV 15.20 (4.40 + 2.20 + 2.60 + 4.00 + 2.00).</p><p><bold><italic>Female genitalia</italic>.</bold> A pair of indistinct depressions on the ventro-lateral part of genital atrium (Fig. <xref ref-type="fig" rid="F11">11C, D</xref>). Paired receptacular clusters separated from each other along the anterior margin of bursa copulatrix, or fused together, divided into two parts, without genital stalks (Fig. <xref ref-type="fig" rid="F11">11A–D</xref>).</p></tp:treatment-sec><tp:treatment-sec sec-type="etymology" id="SECID0E53AI"><title>Etymology.</title><p>The species epithet, a noun in apposition, refers to the type locality.</p></tp:treatment-sec><tp:treatment-sec sec-type="distribution" id="SECID0ED4AI"><title>Distribution.</title><p>The species is endemic to the Japanese island Tokunoshima (Fig. <xref ref-type="fig" rid="F1">1C</xref>).</p></tp:treatment-sec><tp:treatment-sec><!--Section generated to contain objects referenced in tp:taxon-treatment.--><fig id="F1" position="float" orientation="portrait"><object-id xmlns:xlink="http://www.w3.org/1999/xlink" content-type="doi" xlink:type="simple">10.3897/zookeys.888.34494.figure1</object-id><object-id xmlns:xlink="http://www.w3.org/1999/xlink" content-type="arpha" xlink:type="simple">0BB56461-91FB-55FA-8D1B-8A23896099AA</object-id><label>Figure 1.</label><caption><p>General somatic morphology of <italic><tp:taxon-name><tp:taxon-name-part taxon-name-part-type="genus" reg="Heptathela">Heptathela</tp:taxon-name-part> <tp:taxon-name-part taxon-name-part-type="species" reg="kimurai">kimurai</tp:taxon-name-part></tp:taxon-name></italic> (Kishida, 1920) <bold>A</bold> dorsal view <bold>B</bold> ventral view and map showing the sampling localities of <italic><tp:taxon-name><tp:taxon-name-part taxon-name-part-type="genus" reg="Heptathela">Heptathela</tp:taxon-name-part></tp:taxon-name></italic> specimens from Kyushu to central Ryukyus (<bold>C</bold>).</p></caption><graphic xmlns:xlink="http://www.w3.org/1999/xlink" xlink:href="zookeys-888-001-g001.jpg" position="float" orientation="portrait" xlink:type="simple" id="oo_354492.jpg"><uri content-type="original_file" xlink:type="simple">https://binary.pensoft.net/fig/354492</uri></graphic></fig></tp:treatment-sec></tp:taxon-treatment>
