# Supplementary material for: A taxonomic monograph of the liphistiid spider genus Heptathela, endemic to Japanese islands
Source: Zookeys. 2019 Nov 11;888:1–50. doi: 10.3897/zookeys.888.34494 (PMC6861337; doi:10.3897/zookeys.888.34494)
Supplement: XML Treatment for Heptathela sumiyo [file zookeys.888.34494-treatment8.xml]

<!DOCTYPE tp:taxon-treatment
  PUBLIC "-//TaxonX//DTD Taxonomic Treatment Publishing DTD v0 20100105//EN" "tax-treatment-NSO.dtd">
<tp:taxon-treatment xmlns:tp="http://www.plazi.org/taxpub"><tp:treatment-meta><kwd-group><label>Taxon classification</label><kwd><named-content xmlns:xlink="http://www.w3.org/1999/xlink" content-type="kingdom">Animalia</named-content></kwd><kwd><named-content xmlns:xlink="http://www.w3.org/1999/xlink" content-type="order">Araneae</named-content></kwd><kwd><named-content xmlns:xlink="http://www.w3.org/1999/xlink" content-type="family">Liphistiidae</named-content></kwd></kwd-group><mixed-citation publication-type="journal"><person-group><name><surname>Xu</surname><given-names>Xin</given-names></name><name><surname>Ono</surname><given-names>Hirotsugu</given-names></name><name><surname>Kuntner</surname><given-names>Matjaž</given-names></name><name><surname>Liu</surname><given-names>Fengxiang</given-names></name><name><surname>Li</surname><given-names>Daiqin</given-names></name></person-group><article-title>A taxonomic monograph of the liphistiid spider genus <italic><tp:taxon-name><tp:taxon-name-part taxon-name-part-type="genus" reg="Heptathela">Heptathela</tp:taxon-name-part></tp:taxon-name></italic>, endemic to Japanese islands</article-title><source>Zookeys</source><day>11</day><month>11</month><year>2019</year><volume>888</volume><fpage>1</fpage><lpage>50</lpage><pub-id pub-id-type="doi">10.3897/zookeys.888.34494</pub-id></mixed-citation></tp:treatment-meta><tp:nomenclature><tp:taxon-name><object-id xmlns:xlink="http://www.w3.org/1999/xlink" content-type="arpha" xlink:type="simple">4844BEF0-D3BC-5B0D-B6ED-461817EBBFBA</object-id>
                <tp:taxon-name-part taxon-name-part-type="genus" reg="Heptathela">Heptathela</tp:taxon-name-part>
                <tp:taxon-name-part taxon-name-part-type="species" reg="sumiyo">sumiyo</tp:taxon-name-part>
                <object-id xmlns:xlink="http://www.w3.org/1999/xlink" content-type="zoobank" xlink:type="simple">http://zoobank.org/BB1A7494-C5CD-4D69-BC49-67052BCF7E05</object-id>
              </tp:taxon-name><tp:taxon-status xmlns:xlink="http://www.w3.org/1999/xlink" xlink:type="simple">sp. nov.</tp:taxon-status><xref ref-type="fig" rid="F12">Fig. 12</xref></tp:nomenclature><tp:treatment-sec sec-type="type material" id="SECID0EZ5AI"><title>Type material.</title><p><bold><italic>Holotype</italic></bold>: JAPAN · ♂; Kagoshima-ken, Amami-Oshima, Amami-shi, Sumiyo-cho, Santaro-toge Pass; <named-content xmlns:xlink="http://www.w3.org/1999/xlink" content-type="dwc:verbatimCoordinates" xlink:type="simple"><named-content content-type="geo-json" specific-use="{&#34;type&#34;:&#34;Point&#34;,&#34;coordinates&#34;:[129.420000,28.280000]}" id="NCID0EH6AI" xlink:type="simple">28.28N, 129.42E</named-content></named-content>; alt. 360 m; 15 September 2013; D. Li and B. Wu leg.; XUX-2013-293.</p><p><bold><italic>Paratypes</italic></bold>: JAPAN · 4 ♂♂, 6 ♀♀; same data as for holotype; XUX-2013-287 to 292, 294 to 296B.</p></tp:treatment-sec><tp:treatment-sec sec-type="diagnosis" id="SECID0ET6AI"><title>Diagnosis.</title><p>Males of <italic><tp:taxon-name><tp:taxon-name-part taxon-name-part-type="genus" reg="Heptathela">H.</tp:taxon-name-part> <tp:taxon-name-part taxon-name-part-type="species" reg="sumiyo">sumiyo</tp:taxon-name-part></tp:taxon-name></italic> sp. nov. can be distinguished from those of <italic><tp:taxon-name><tp:taxon-name-part taxon-name-part-type="genus" reg="Heptathela">H.</tp:taxon-name-part> <tp:taxon-name-part taxon-name-part-type="species" reg="kanenoi">kanenoi</tp:taxon-name-part></tp:taxon-name></italic> by the spiniform conductor apex (Fig. <xref ref-type="fig" rid="F12">12A, E, F</xref>), from those of <italic><tp:taxon-name><tp:taxon-name-part taxon-name-part-type="genus" reg="Heptathela">H.</tp:taxon-name-part> <tp:taxon-name-part taxon-name-part-type="species" reg="amamiensis">amamiensis</tp:taxon-name-part></tp:taxon-name></italic> by the narrow and deeper saddle-shaped embolus in the prolateral view (Fig. <xref ref-type="fig" rid="F12">12A, E, F</xref>). Females of <italic><tp:taxon-name><tp:taxon-name-part taxon-name-part-type="genus" reg="Heptathela">H.</tp:taxon-name-part> <tp:taxon-name-part taxon-name-part-type="species" reg="sumiyo">sumiyo</tp:taxon-name-part></tp:taxon-name></italic> sp. nov. resemble those of the other Amami group <italic><tp:taxon-name><tp:taxon-name-part taxon-name-part-type="genus" reg="Heptathela">Heptathela</tp:taxon-name-part></tp:taxon-name></italic> species but differ from those of <italic><tp:taxon-name><tp:taxon-name-part taxon-name-part-type="genus" reg="Heptathela">H.</tp:taxon-name-part> <tp:taxon-name-part taxon-name-part-type="species" reg="kanenoi">kanenoi</tp:taxon-name-part></tp:taxon-name></italic> by the tuberculate lateral receptacular clusters that are equal in size, or slightly larger than the inner clusters (Fig. <xref ref-type="fig" rid="F12">12J, K</xref>). <italic><tp:taxon-name><tp:taxon-name-part taxon-name-part-type="genus" reg="Heptathela">H.</tp:taxon-name-part> <tp:taxon-name-part taxon-name-part-type="species" reg="sumiyo">sumiyo</tp:taxon-name-part></tp:taxon-name></italic> sp. nov. also differs from all other <italic><tp:taxon-name><tp:taxon-name-part taxon-name-part-type="genus" reg="Heptathela">Heptathela</tp:taxon-name-part></tp:taxon-name></italic> species of the Amami group by the following unique nucleotide substitutions in the standard DNA barcode alignment: G (92), C (218), A (227), G (281), C (308), A (363), T (647).</p><fig id="F12" position="float" orientation="portrait"><object-id xmlns:xlink="http://www.w3.org/1999/xlink" content-type="doi" xlink:type="simple">10.3897/zookeys.888.34494.figure12</object-id><object-id xmlns:xlink="http://www.w3.org/1999/xlink" content-type="arpha" xlink:type="simple">D4ECBA63-21EA-55F9-91DD-406A26E78DEF</object-id><label>Figure 12.</label><caption><p>Male and female genital anatomy of <italic><tp:taxon-name><tp:taxon-name-part taxon-name-part-type="genus" reg="Heptathela">Heptathela</tp:taxon-name-part> <tp:taxon-name-part taxon-name-part-type="species" reg="sumiyo">sumiyo</tp:taxon-name-part></tp:taxon-name></italic> sp. nov. <bold>A–C</bold> 3293 (holotype, short for XUX-2013-293) <bold>D–G</bold> 3292 <bold>H, J</bold> 3288 <bold>I, K</bold> 3296 <bold>A</bold> palp prolateral view <bold>B</bold> palp ventral view <bold>C</bold> palp retrolateral view <bold>D–G</bold> palp distal view <bold>H, I</bold> vulva dorsal view <bold>J, K</bold> vulva ventral view. Scale bar: 0.5 mm.</p></caption><graphic xmlns:xlink="http://www.w3.org/1999/xlink" xlink:href="zookeys-888-001-g012.jpg" position="float" orientation="portrait" xlink:type="simple" id="oo_354503.jpg"><uri content-type="original_file" xlink:type="simple">https://binary.pensoft.net/fig/354503</uri></graphic></fig></tp:treatment-sec><tp:treatment-sec sec-type="description" id="SECID0EBEBI"><title>Description.</title><p><bold>Male</bold> (Holotype). Carapace brown; opisthosoma light brown, with dark brown tergites; cheliceral groove with eleven denticles; seven spinnerets. Measurements: <abbrev xmlns:xlink="http://www.w3.org/1999/xlink" xlink:title="body length" id="ABBRID0EJEBI" xlink:type="simple">BL</abbrev> 15.40, <abbrev xmlns:xlink="http://www.w3.org/1999/xlink" xlink:title="carapace length" id="ABBRID0ENEBI" xlink:type="simple">CL</abbrev> 7.70, <abbrev xmlns:xlink="http://www.w3.org/1999/xlink" xlink:title="carapace width" id="ABBRID0EREBI" xlink:type="simple">CW</abbrev> 6.80, <abbrev xmlns:xlink="http://www.w3.org/1999/xlink" xlink:title="opisthosoma length" id="ABBRID0EVEBI" xlink:type="simple">OL</abbrev> 8.00, <abbrev xmlns:xlink="http://www.w3.org/1999/xlink" xlink:title="opisthosoma width" id="ABBRID0EZEBI" xlink:type="simple">OW</abbrev> 5.55; <abbrev xmlns:xlink="http://www.w3.org/1999/xlink" xlink:title="anterior lateral eyes" id="ABBRID0E4EBI" xlink:type="simple">ALE</abbrev> &gt; <abbrev xmlns:xlink="http://www.w3.org/1999/xlink" xlink:title="osterior lateral eyes" id="ABBRID0EBFBI" xlink:type="simple">PLE</abbrev> &gt; <abbrev xmlns:xlink="http://www.w3.org/1999/xlink" xlink:title="posterior median eyes" id="ABBRID0EFFBI" xlink:type="simple">PME</abbrev> &gt; <abbrev xmlns:xlink="http://www.w3.org/1999/xlink" xlink:title="anterior median eyes" id="ABBRID0EJFBI" xlink:type="simple">AME</abbrev>; leg I 23.05 (6.05 + 3.10 + 4.90 + 6.10 + 2.90), leg II 24.46 (6.48 + 3.08 + 5.05 + 6.80 + 3.05), leg III 26.36 (6.10 + 3.20 + 5.05 + 8.20 + 3.81), leg IV 32.70 (8.00 + 3.50 + 6.75 + 9.70 + 4.75).</p><p><bold><italic>Palp</italic>.</bold> Prolateral side of paracymbium unpigmented and unsclerotised, numerous setae and spines at the tip of paracymbium (Fig. <xref ref-type="fig" rid="F12">12A–C</xref>). Contrategulum with serrated margin (Fig. <xref ref-type="fig" rid="F12">12A, D, E</xref>). Tegulum wide with dentate dorsal extension of terminal apophysis (Fig. <xref ref-type="fig" rid="F12">12F, G</xref>) and blunt terminal apophysis (Fig. <xref ref-type="fig" rid="F12">12B, C, F, G</xref>). Conductor sclerotised and rugose, with several folds and a spiniform apex (Fig. <xref ref-type="fig" rid="F12">12A–B, E–F</xref>). Embolus largely sclerotised, with a wide and flat opening, the distal part slightly sclerotised, and narrow and deep saddle-shaped in the prolateral view (Fig. <xref ref-type="fig" rid="F12">12A, D–F</xref>).</p><p><bold>Females</bold> (<italic>N</italic> = 6). Carapace and opisthosoma colour as in male; cheliceral groove with 13 or 14 pronounced denticles; tergites similar to those of male; seven or eight spinnerets. Measurements: <abbrev xmlns:xlink="http://www.w3.org/1999/xlink" xlink:title="body length" id="ABBRID0ESGBI" xlink:type="simple">BL</abbrev> 11.70–15.60, <abbrev xmlns:xlink="http://www.w3.org/1999/xlink" xlink:title="carapace length" id="ABBRID0EWGBI" xlink:type="simple">CL</abbrev> 6.25–7.55, <abbrev xmlns:xlink="http://www.w3.org/1999/xlink" xlink:title="carapace width" id="ABBRID0E1GBI" xlink:type="simple">CW</abbrev> 5.40–6.43, <abbrev xmlns:xlink="http://www.w3.org/1999/xlink" xlink:title="opisthosoma length" id="ABBRID0E5GBI" xlink:type="simple">OL</abbrev> 5.40–8.80, <abbrev xmlns:xlink="http://www.w3.org/1999/xlink" xlink:title="opisthosoma width" id="ABBRID0ECHBI" xlink:type="simple">OW</abbrev> 4.00–7.35; <abbrev xmlns:xlink="http://www.w3.org/1999/xlink" xlink:title="anterior lateral eyes" id="ABBRID0EGHBI" xlink:type="simple">ALE</abbrev> &gt; <abbrev xmlns:xlink="http://www.w3.org/1999/xlink" xlink:title="osterior lateral eyes" id="ABBRID0EKHBI" xlink:type="simple">PLE</abbrev> &gt; <abbrev xmlns:xlink="http://www.w3.org/1999/xlink" xlink:title="posterior median eyes" id="ABBRID0EOHBI" xlink:type="simple">PME</abbrev> &gt; <abbrev xmlns:xlink="http://www.w3.org/1999/xlink" xlink:title="anterior median eyes" id="ABBRID0ESHBI" xlink:type="simple">AME</abbrev>; palp 12.90 (4.50 + 2.25 + 2.70 + 3.45), leg I 14.44 (4.55 + 2.68 + 2.55 + 3.08 + 1.58), leg II 13.93 (4.09 + 2.49 + 2.35 + 3.20 + 1.80), leg III 15.61 (4.40 + 2.70 + 2.68 + 3.80 + 2.03), leg IV 22.45 (6.20 + 3.20 + 4.15 + 6.10 + 2.80).</p><p><bold><italic>Female genitalia</italic>.</bold> A pair of indistinct depressions on the ventro-lateral part of genital atrium (Fig. <xref ref-type="fig" rid="F12">12J, K</xref>). Two pairs of receptacular cluster along the anterior margin of bursa copulatrix, the medians ovate, the laterals tuberculate, similar or slightly larger than inners, without genital stalks (Fig. <xref ref-type="fig" rid="F12">12H–K</xref>).</p></tp:treatment-sec><tp:treatment-sec sec-type="etymology" id="SECID0EFIBI"><title>Etymology.</title><p>The species epithet, a noun in apposition, refers to the type locality.</p></tp:treatment-sec><tp:treatment-sec sec-type="distribution" id="SECID0EKIBI"><title>Distribution.</title><p>The species is known from the Japanese island Amamioshima (Fig. <xref ref-type="fig" rid="F1">1C</xref>).</p></tp:treatment-sec><tp:treatment-sec><!--Section generated to contain objects referenced in tp:taxon-treatment.--><fig id="F1" position="float" orientation="portrait"><object-id xmlns:xlink="http://www.w3.org/1999/xlink" content-type="doi" xlink:type="simple">10.3897/zookeys.888.34494.figure1</object-id><object-id xmlns:xlink="http://www.w3.org/1999/xlink" content-type="arpha" xlink:type="simple">0BB56461-91FB-55FA-8D1B-8A23896099AA</object-id><label>Figure 1.</label><caption><p>General somatic morphology of <italic><tp:taxon-name><tp:taxon-name-part taxon-name-part-type="genus" reg="Heptathela">Heptathela</tp:taxon-name-part> <tp:taxon-name-part taxon-name-part-type="species" reg="kimurai">kimurai</tp:taxon-name-part></tp:taxon-name></italic> (Kishida, 1920) <bold>A</bold> dorsal view <bold>B</bold> ventral view and map showing the sampling localities of <italic><tp:taxon-name><tp:taxon-name-part taxon-name-part-type="genus" reg="Heptathela">Heptathela</tp:taxon-name-part></tp:taxon-name></italic> specimens from Kyushu to central Ryukyus (<bold>C</bold>).</p></caption><graphic xmlns:xlink="http://www.w3.org/1999/xlink" xlink:href="zookeys-888-001-g001.jpg" position="float" orientation="portrait" xlink:type="simple" id="oo_354492.jpg"><uri content-type="original_file" xlink:type="simple">https://binary.pensoft.net/fig/354492</uri></graphic></fig></tp:treatment-sec></tp:taxon-treatment>
