# Supplementary material for: A taxonomic monograph of the liphistiid spider genus Heptathela, endemic to Japanese islands
Source: Zookeys. 2019 Nov 11;888:1–50. doi: 10.3897/zookeys.888.34494 (PMC6861337; doi:10.3897/zookeys.888.34494)
Supplement: XML Treatment for Heptathela uken [file zookeys.888.34494-treatment9.xml]

<!DOCTYPE tp:taxon-treatment
  PUBLIC "-//TaxonX//DTD Taxonomic Treatment Publishing DTD v0 20100105//EN" "tax-treatment-NSO.dtd">
<tp:taxon-treatment xmlns:tp="http://www.plazi.org/taxpub"><tp:treatment-meta><kwd-group><label>Taxon classification</label><kwd><named-content xmlns:xlink="http://www.w3.org/1999/xlink" content-type="kingdom">Animalia</named-content></kwd><kwd><named-content xmlns:xlink="http://www.w3.org/1999/xlink" content-type="order">Araneae</named-content></kwd><kwd><named-content xmlns:xlink="http://www.w3.org/1999/xlink" content-type="family">Liphistiidae</named-content></kwd></kwd-group><mixed-citation publication-type="journal"><person-group><name><surname>Xu</surname><given-names>Xin</given-names></name><name><surname>Ono</surname><given-names>Hirotsugu</given-names></name><name><surname>Kuntner</surname><given-names>Matjaž</given-names></name><name><surname>Liu</surname><given-names>Fengxiang</given-names></name><name><surname>Li</surname><given-names>Daiqin</given-names></name></person-group><article-title>A taxonomic monograph of the liphistiid spider genus <italic><tp:taxon-name><tp:taxon-name-part taxon-name-part-type="genus" reg="Heptathela">Heptathela</tp:taxon-name-part></tp:taxon-name></italic>, endemic to Japanese islands</article-title><source>Zookeys</source><day>11</day><month>11</month><year>2019</year><volume>888</volume><fpage>1</fpage><lpage>50</lpage><pub-id pub-id-type="doi">10.3897/zookeys.888.34494</pub-id></mixed-citation></tp:treatment-meta><tp:nomenclature><tp:taxon-name><object-id xmlns:xlink="http://www.w3.org/1999/xlink" content-type="arpha" xlink:type="simple">7F077D2B-A4FC-5DCC-95C6-D09E666966EF</object-id>
                <tp:taxon-name-part taxon-name-part-type="genus" reg="Heptathela">Heptathela</tp:taxon-name-part>
                <tp:taxon-name-part taxon-name-part-type="species" reg="uken">uken</tp:taxon-name-part>
                <object-id xmlns:xlink="http://www.w3.org/1999/xlink" content-type="zoobank" xlink:type="simple">http://zoobank.org/C538969C-60CB-4184-B388-E8958807AF33</object-id>
              </tp:taxon-name><tp:taxon-status xmlns:xlink="http://www.w3.org/1999/xlink" xlink:type="simple">sp. nov.</tp:taxon-status><xref ref-type="fig" rid="F13">Fig. 13</xref></tp:nomenclature><tp:treatment-sec sec-type="type material" id="SECID0EAKBI"><title>Type material.</title><p><bold><italic>Holotype</italic></bold>: JAPAN · ♂; Kagoshima-ken, Amami, Uken-son, Oshima-gun, Road No. 85, Redsoil Park; <named-content xmlns:xlink="http://www.w3.org/1999/xlink" content-type="dwc:verbatimCoordinates" xlink:type="simple"><named-content content-type="geo-json" specific-use="{&#34;type&#34;:&#34;Point&#34;,&#34;coordinates&#34;:[129.340000,28.240000]}" id="NCID0EOKBI" xlink:type="simple">28.24N, 129.34E</named-content></named-content>; alt. 260 m; 15 September 2013; D. Li and B. Wu leg.; XUX-2013-297.</p><p><bold><italic>Paratypes</italic></bold>: JAPAN · 2 ♂♂, 2 ♀♀; same data as for holotype; XUX-2013-298, 301, 302, 304 · 3 ♂♂, 5 ♀♀; Kagoshima-ken, Amami, Yamato-son, Amami Forest Park; <named-content xmlns:xlink="http://www.w3.org/1999/xlink" content-type="dwc:verbatimCoordinates" xlink:type="simple"><named-content content-type="geo-json" specific-use="{&#34;type&#34;:&#34;Point&#34;,&#34;coordinates&#34;:[129.330000,28.310000]}" id="NCID0E4KBI" xlink:type="simple">28.31N, 129.33E</named-content></named-content>; alt. 300 m; 17 September 2013; D. Li and B. Wu leg.; XUX-2013-305 to 314.</p></tp:treatment-sec><tp:treatment-sec sec-type="diagnosis" id="SECID0ECLBI"><title>Diagnosis.</title><p>Males of <italic><tp:taxon-name><tp:taxon-name-part taxon-name-part-type="genus" reg="Heptathela">H.</tp:taxon-name-part> <tp:taxon-name-part taxon-name-part-type="species" reg="uken">uken</tp:taxon-name-part></tp:taxon-name></italic> sp. nov. can be distinguished from those of <italic><tp:taxon-name><tp:taxon-name-part taxon-name-part-type="genus" reg="Heptathela">H.</tp:taxon-name-part> <tp:taxon-name-part taxon-name-part-type="species" reg="kanenoi">kanenoi</tp:taxon-name-part></tp:taxon-name></italic> by the spiniform conductor apex (Fig. <xref ref-type="fig" rid="F13">13A, B, D, E</xref>), from those of <italic><tp:taxon-name><tp:taxon-name-part taxon-name-part-type="genus" reg="Heptathela">H.</tp:taxon-name-part> <tp:taxon-name-part taxon-name-part-type="species" reg="amamiensis">amamiensis</tp:taxon-name-part></tp:taxon-name></italic> by the dorsal extension of tegular terminal apophysis without dentation (Fig. <xref ref-type="fig" rid="F13">13F, G</xref>). Females of <italic><tp:taxon-name><tp:taxon-name-part taxon-name-part-type="genus" reg="Heptathela">H.</tp:taxon-name-part> <tp:taxon-name-part taxon-name-part-type="species" reg="uken">uken</tp:taxon-name-part></tp:taxon-name></italic> sp. nov. cannot be diagnosed from those of the other Amami group <italic><tp:taxon-name><tp:taxon-name-part taxon-name-part-type="genus" reg="Heptathela">Heptathela</tp:taxon-name-part></tp:taxon-name></italic> species morphologically (Fig. <xref ref-type="fig" rid="F13">13H–M</xref>), only by the following unique nucleotide substitutions in the standard DNA barcode alignment: T (161), T (191), G (227), C (236), T (287), T (297), A (299), C (389), T (395), G (413), C (416), G (503), C (509), C (510), T (527), T (558), G (560), G (569), C (578), T (584), C (596), T (614), G (629), G (635), C (650), C (665).</p><fig id="F13" position="float" orientation="portrait"><object-id xmlns:xlink="http://www.w3.org/1999/xlink" content-type="doi" xlink:type="simple">10.3897/zookeys.888.34494.figure13</object-id><object-id xmlns:xlink="http://www.w3.org/1999/xlink" content-type="arpha" xlink:type="simple">C4212470-890B-5A4B-B2B2-7C8B0207AF28</object-id><label>Figure 13.</label><caption><p>Male and female genital anatomy of <italic><tp:taxon-name><tp:taxon-name-part taxon-name-part-type="genus" reg="Heptathela">Heptathela</tp:taxon-name-part> <tp:taxon-name-part taxon-name-part-type="species" reg="uken">uken</tp:taxon-name-part></tp:taxon-name></italic> sp. nov. <bold>A–G</bold> 3297 (holotype, short for XUX-2013-297) <bold>H, K, J</bold> 3301 <bold>I, L, M</bold> 3309 <bold>A</bold> palp prolateral view <bold>B</bold> palp ventral view <bold>C</bold> palp retrolateral view <bold>D–G</bold> palp distal view <bold>H, I</bold> vulva dorsal view <bold>K, L</bold> vulva ventral view <bold>J, M</bold> vulva distal view; 3297, 3301: Uken-son, Amamioshima; 3309: Yamato-son, Amamioshima. Scale bar: 0.5 mm.</p></caption><graphic xmlns:xlink="http://www.w3.org/1999/xlink" xlink:href="zookeys-888-001-g013.jpg" position="float" orientation="portrait" xlink:type="simple" id="oo_354504.jpg"><uri content-type="original_file" xlink:type="simple">https://binary.pensoft.net/fig/354504</uri></graphic></fig></tp:treatment-sec><tp:treatment-sec sec-type="description" id="SECID0ETOBI"><title>Description.</title><p><bold>Male</bold> (Holotype). Carapace brown; opisthosoma light brown, with dark brown tergites; cheliceral groove with eight denticles; seven spinnerets. Measurements: <abbrev xmlns:xlink="http://www.w3.org/1999/xlink" xlink:title="body length" id="ABBRID0E2OBI" xlink:type="simple">BL</abbrev> 11.60, <abbrev xmlns:xlink="http://www.w3.org/1999/xlink" xlink:title="carapace length" id="ABBRID0E6OBI" xlink:type="simple">CL</abbrev> 6.10, <abbrev xmlns:xlink="http://www.w3.org/1999/xlink" xlink:title="carapace width" id="ABBRID0EDPBI" xlink:type="simple">CW</abbrev> 5.60, <abbrev xmlns:xlink="http://www.w3.org/1999/xlink" xlink:title="opisthosoma length" id="ABBRID0EHPBI" xlink:type="simple">OL</abbrev> 6.00, <abbrev xmlns:xlink="http://www.w3.org/1999/xlink" xlink:title="opisthosoma width" id="ABBRID0ELPBI" xlink:type="simple">OW</abbrev> 4.30; <abbrev xmlns:xlink="http://www.w3.org/1999/xlink" xlink:title="anterior lateral eyes" id="ABBRID0EPPBI" xlink:type="simple">ALE</abbrev> &gt; <abbrev xmlns:xlink="http://www.w3.org/1999/xlink" xlink:title="osterior lateral eyes" id="ABBRID0ETPBI" xlink:type="simple">PLE</abbrev> &gt; <abbrev xmlns:xlink="http://www.w3.org/1999/xlink" xlink:title="posterior median eyes" id="ABBRID0EXPBI" xlink:type="simple">PME</abbrev> &gt; <abbrev xmlns:xlink="http://www.w3.org/1999/xlink" xlink:title="anterior median eyes" id="ABBRID0E2PBI" xlink:type="simple">AME</abbrev>; leg I 17.47 (4.80 + 2.28 + 3.67+ 4.42 + 2.30), leg II 17.95 (4.65 + 2.30 + 3.60 + 4.90 + 2.50), leg III 18.80 (4.45 + 2.40 + 3.55 + 5.20 + 3.20), leg IV 23.60 (5.60 + 2.45 + 4.45 + 7.20 + 3.90).</p><p><bold><italic>Palp</italic>.</bold> Prolateral side of paracymbium unpigmented and unsclerotised, numerous setae and spines at the tip of paracymbium (Fig. <xref ref-type="fig" rid="F13">13A–C</xref>). Contrategulum with serrated margin (Fig. <xref ref-type="fig" rid="F13">13A, B, D, F</xref>). Tegulum with smooth dorsal extension of terminal apophysis (Fig. <xref ref-type="fig" rid="F13">13F, G</xref>). Conductor wide, sclerotised and rugose, with several folds and a spiniform apex (Fig. <xref ref-type="fig" rid="F13">13A, B, D, F</xref>). Embolus sclerotised, wide with a flat opening, and wide saddle-shaped in the prolateral view (Fig. <xref ref-type="fig" rid="F13">13A, B, D, E</xref>).</p><p><bold>Females</bold> (<italic>N</italic> = 8). Carapace and opisthosoma colour as in male; cheliceral groove with 13–15 pronounced denticles; tergites similar to male; 7 or 8 spinnerets. Measurements: <abbrev xmlns:xlink="http://www.w3.org/1999/xlink" xlink:title="body length" id="ABBRID0EARBI" xlink:type="simple">BL</abbrev> 11.80–16.00, <abbrev xmlns:xlink="http://www.w3.org/1999/xlink" xlink:title="carapace length" id="ABBRID0EERBI" xlink:type="simple">CL</abbrev> 5.90–8.26, <abbrev xmlns:xlink="http://www.w3.org/1999/xlink" xlink:title="carapace width" id="ABBRID0EIRBI" xlink:type="simple">CW</abbrev> 5.20–7.20, <abbrev xmlns:xlink="http://www.w3.org/1999/xlink" xlink:title="opisthosoma length" id="ABBRID0EMRBI" xlink:type="simple">OL</abbrev> 6.00–8.10, <abbrev xmlns:xlink="http://www.w3.org/1999/xlink" xlink:title="opisthosoma width" id="ABBRID0EQRBI" xlink:type="simple">OW</abbrev> 4.60–6.00; <abbrev xmlns:xlink="http://www.w3.org/1999/xlink" xlink:title="anterior lateral eyes" id="ABBRID0EURBI" xlink:type="simple">ALE</abbrev> &gt; <abbrev xmlns:xlink="http://www.w3.org/1999/xlink" xlink:title="osterior lateral eyes" id="ABBRID0EYRBI" xlink:type="simple">PLE</abbrev> &gt; <abbrev xmlns:xlink="http://www.w3.org/1999/xlink" xlink:title="posterior median eyes" id="ABBRID0E3RBI" xlink:type="simple">PME</abbrev> &gt; <abbrev xmlns:xlink="http://www.w3.org/1999/xlink" xlink:title="anterior median eyes" id="ABBRID0EASBI" xlink:type="simple">AME</abbrev>; palp 10.04 (3.05 + 1.89 + 2.30 + 2.80), leg I 12.05 (3.90 + 2.10 + 2.25 + 2.40 + 1.40), leg II 11.30 (3.55 + 2.05 + 1.80+ 2.45 + 1.45), leg III 12.42 (3.60 + 2.05 + 2.10 + 3.00 + 1.67), leg IV 18.33 (5.15 + 2.40 + 3.30 + 4.78 + 2.70).</p><p><bold><italic>Female genitalia</italic>.</bold> A pair of indistinct depressions on the ventro-lateral part of genital atrium (Fig. <xref ref-type="fig" rid="F13">13K</xref>). Two pairs of receptacular clusters along the anterior margin of bursa copulatrix, the inners almost globose, with short genital stalks in distal view, the laterals tuberculate, without genital stalks (Fig. <xref ref-type="fig" rid="F13">13H–M</xref>).</p></tp:treatment-sec><tp:treatment-sec sec-type="etymology" id="SECID0ETSBI"><title>Etymology.</title><p>The species epithet, a noun in apposition, refers to the type locality.</p></tp:treatment-sec><tp:treatment-sec sec-type="distribution" id="SECID0EYSBI"><title>Distribution.</title><p>The species is known from the Japanese island Amamioshima (Fig. <xref ref-type="fig" rid="F1">1C</xref>).</p></tp:treatment-sec><tp:treatment-sec><!--Section generated to contain objects referenced in tp:taxon-treatment.--><fig id="F1" position="float" orientation="portrait"><object-id xmlns:xlink="http://www.w3.org/1999/xlink" content-type="doi" xlink:type="simple">10.3897/zookeys.888.34494.figure1</object-id><object-id xmlns:xlink="http://www.w3.org/1999/xlink" content-type="arpha" xlink:type="simple">0BB56461-91FB-55FA-8D1B-8A23896099AA</object-id><label>Figure 1.</label><caption><p>General somatic morphology of <italic><tp:taxon-name><tp:taxon-name-part taxon-name-part-type="genus" reg="Heptathela">Heptathela</tp:taxon-name-part> <tp:taxon-name-part taxon-name-part-type="species" reg="kimurai">kimurai</tp:taxon-name-part></tp:taxon-name></italic> (Kishida, 1920) <bold>A</bold> dorsal view <bold>B</bold> ventral view and map showing the sampling localities of <italic><tp:taxon-name><tp:taxon-name-part taxon-name-part-type="genus" reg="Heptathela">Heptathela</tp:taxon-name-part></tp:taxon-name></italic> specimens from Kyushu to central Ryukyus (<bold>C</bold>).</p></caption><graphic xmlns:xlink="http://www.w3.org/1999/xlink" xlink:href="zookeys-888-001-g001.jpg" position="float" orientation="portrait" xlink:type="simple" id="oo_354492.jpg"><uri content-type="original_file" xlink:type="simple">https://binary.pensoft.net/fig/354492</uri></graphic></fig></tp:treatment-sec></tp:taxon-treatment>
