# Supplementary material for: A taxonomic monograph of the liphistiid spider genus Heptathela, endemic to Japanese islands
Source: Zookeys. 2019 Nov 11;888:1–50. doi: 10.3897/zookeys.888.34494 (PMC6861337; doi:10.3897/zookeys.888.34494)
Supplement: XML Treatment for Heptathela yanbaruensis [file zookeys.888.34494-treatment10.xml]

<!DOCTYPE tp:taxon-treatment
  PUBLIC "-//TaxonX//DTD Taxonomic Treatment Publishing DTD v0 20100105//EN" "tax-treatment-NSO.dtd">
<tp:taxon-treatment xmlns:tp="http://www.plazi.org/taxpub"><tp:treatment-meta><kwd-group><label>Taxon classification</label><kwd><named-content xmlns:xlink="http://www.w3.org/1999/xlink" content-type="kingdom">Animalia</named-content></kwd><kwd><named-content xmlns:xlink="http://www.w3.org/1999/xlink" content-type="order">Araneae</named-content></kwd><kwd><named-content xmlns:xlink="http://www.w3.org/1999/xlink" content-type="family">Liphistiidae</named-content></kwd></kwd-group><mixed-citation publication-type="journal"><person-group><name><surname>Xu</surname><given-names>Xin</given-names></name><name><surname>Ono</surname><given-names>Hirotsugu</given-names></name><name><surname>Kuntner</surname><given-names>Matjaž</given-names></name><name><surname>Liu</surname><given-names>Fengxiang</given-names></name><name><surname>Li</surname><given-names>Daiqin</given-names></name></person-group><article-title>A taxonomic monograph of the liphistiid spider genus <italic><tp:taxon-name><tp:taxon-name-part taxon-name-part-type="genus" reg="Heptathela">Heptathela</tp:taxon-name-part></tp:taxon-name></italic>, endemic to Japanese islands</article-title><source>Zookeys</source><day>11</day><month>11</month><year>2019</year><volume>888</volume><fpage>1</fpage><lpage>50</lpage><pub-id pub-id-type="doi">10.3897/zookeys.888.34494</pub-id></mixed-citation></tp:treatment-meta><tp:nomenclature><tp:taxon-name><object-id xmlns:xlink="http://www.w3.org/1999/xlink" content-type="arpha" xlink:type="simple">F2DC85B7-FA1B-59F2-84FE-30521690E460</object-id>
                <tp:taxon-name-part taxon-name-part-type="genus" reg="Heptathela">Heptathela</tp:taxon-name-part>
                <tp:taxon-name-part taxon-name-part-type="species" reg="yanbaruensis">yanbaruensis</tp:taxon-name-part>
              </tp:taxon-name><tp:taxon-authority>Haupt, 1983</tp:taxon-authority><xref ref-type="fig" rid="F14">Fig. 14</xref><tp:nomenclature-citation-list><tp:nomenclature-citation><tp:taxon-name>
                    <tp:taxon-name-part taxon-name-part-type="genus" reg="Heptathela">Heptathela</tp:taxon-name-part> <tp:taxon-name-part taxon-name-part-type="species" reg="kimurai">kimurai</tp:taxon-name-part> <tp:taxon-name-part taxon-name-part-type="subspecies" reg="yanbaruensis">yanbaruensis</tp:taxon-name-part></tp:taxon-name><comment>Haupt, 1983: 284 (holotype: male, from Yona, Okinawa, Japan, collected by J. Haupt on 15 April 1977, deposited in <abbrev xmlns:xlink="http://www.w3.org/1999/xlink" content-type="institution" xlink:title="Zoological Museum Hamburg, Germany" id="ABBRID0EY2BI" xlink:type="simple">ZMH</abbrev>, where the type may be lost (<xref ref-type="bibr" rid="B9">Dunlop et al. 2014</xref>); <xref ref-type="bibr" rid="B14">Haupt 1984</xref>: 166; <xref ref-type="bibr" rid="B15">Haupt 2003</xref>: 69. <tp:taxon-name><tp:taxon-name-part taxon-name-part-type="genus" reg="Heptathela">Heptathela</tp:taxon-name-part> <tp:taxon-name-part taxon-name-part-type="species" reg="yanbaruensis">yanbaruensis</tp:taxon-name-part></tp:taxon-name>: <xref ref-type="bibr" rid="B24">Ono 2009</xref>: 80; <xref ref-type="bibr" rid="B26">Ono and Ogata 2018</xref>: 28, 480.</comment></tp:nomenclature-citation></tp:nomenclature-citation-list></tp:nomenclature><tp:treatment-sec sec-type="diagnosis" id="SECID0E23BI"><title>Diagnosis.</title><p>Males of <italic><tp:taxon-name><tp:taxon-name-part taxon-name-part-type="genus" reg="Heptathela">H.</tp:taxon-name-part> <tp:taxon-name-part taxon-name-part-type="species" reg="yanbaruensis">yanbaruensis</tp:taxon-name-part></tp:taxon-name></italic> can be distinguished from those of <italic><tp:taxon-name><tp:taxon-name-part taxon-name-part-type="genus" reg="Heptathela">H.</tp:taxon-name-part> <tp:taxon-name-part taxon-name-part-type="species" reg="helios">helios</tp:taxon-name-part></tp:taxon-name></italic> by the contrategulum that is distinctly curved in the middle (Fig. <xref ref-type="fig" rid="F14">14I, J</xref>), and from those of <italic><tp:taxon-name><tp:taxon-name-part taxon-name-part-type="genus" reg="Heptathela">H.</tp:taxon-name-part> <tp:taxon-name-part taxon-name-part-type="species" reg="unten">unten</tp:taxon-name-part></tp:taxon-name></italic> sp. nov. and <italic><tp:taxon-name><tp:taxon-name-part taxon-name-part-type="genus" reg="Heptathela">H.</tp:taxon-name-part> <tp:taxon-name-part taxon-name-part-type="species" reg="crypta">crypta</tp:taxon-name-part></tp:taxon-name></italic> sp. nov. by the conductor that is longer than its width (Fig. <xref ref-type="fig" rid="F14">14I, J</xref>). Females of <italic><tp:taxon-name><tp:taxon-name-part taxon-name-part-type="genus" reg="Heptathela">H.</tp:taxon-name-part> <tp:taxon-name-part taxon-name-part-type="species" reg="yanbaruensis">yanbaruensis</tp:taxon-name-part></tp:taxon-name></italic> can be distinguished from those of <italic><tp:taxon-name><tp:taxon-name-part taxon-name-part-type="genus" reg="Heptathela">H.</tp:taxon-name-part> <tp:taxon-name-part taxon-name-part-type="species" reg="shuri">shuri</tp:taxon-name-part></tp:taxon-name></italic> sp. nov. by the wide and straight posterior margin of the genital atrium (Fig. <xref ref-type="fig" rid="F14">14A, C</xref>). <italic><tp:taxon-name><tp:taxon-name-part taxon-name-part-type="genus" reg="Heptathela">Heptathela</tp:taxon-name-part> <tp:taxon-name-part taxon-name-part-type="species" reg="yanbaruensis">yanbaruensis</tp:taxon-name-part></tp:taxon-name></italic> can also be diagnosed from all other <italic><tp:taxon-name><tp:taxon-name-part taxon-name-part-type="genus" reg="Heptathela">Heptathela</tp:taxon-name-part></tp:taxon-name></italic> species of the Okinawa group by the following unique nucleotide substitutions in the standard DNA barcode alignment: G (53), T (327), A (356), A (443).</p></tp:treatment-sec><tp:treatment-sec sec-type="description" id="SECID0EBACI"><title>Description.</title><p><bold>Males</bold> (<italic>N</italic> = 3). Carapace yellow brown; opisthosoma light brown, with dark-spotted tergites close to each other; cheliceral groove with 10–12 denticles; seven spinnerets. Measurements: <abbrev xmlns:xlink="http://www.w3.org/1999/xlink" xlink:title="body length" id="ABBRID0ELACI" xlink:type="simple">BL</abbrev> 8.53–9.22, <abbrev xmlns:xlink="http://www.w3.org/1999/xlink" xlink:title="carapace length" id="ABBRID0EPACI" xlink:type="simple">CL</abbrev> 4.21–4.57, <abbrev xmlns:xlink="http://www.w3.org/1999/xlink" xlink:title="carapace width" id="ABBRID0ETACI" xlink:type="simple">CW</abbrev> 3.71–3.75, <abbrev xmlns:xlink="http://www.w3.org/1999/xlink" xlink:title="opisthosoma length" id="ABBRID0EXACI" xlink:type="simple">OL</abbrev> 4.20–4.48, <abbrev xmlns:xlink="http://www.w3.org/1999/xlink" xlink:title="opisthosoma width" id="ABBRID0E2ACI" xlink:type="simple">OW</abbrev> 2.30–2.80; <abbrev xmlns:xlink="http://www.w3.org/1999/xlink" xlink:title="anterior lateral eyes" id="ABBRID0E6ACI" xlink:type="simple">ALE</abbrev> &gt; <abbrev xmlns:xlink="http://www.w3.org/1999/xlink" xlink:title="osterior lateral eyes" id="ABBRID0EDBCI" xlink:type="simple">PLE</abbrev> &gt; <abbrev xmlns:xlink="http://www.w3.org/1999/xlink" xlink:title="posterior median eyes" id="ABBRID0EHBCI" xlink:type="simple">PME</abbrev> &gt; <abbrev xmlns:xlink="http://www.w3.org/1999/xlink" xlink:title="anterior median eyes" id="ABBRID0ELBCI" xlink:type="simple">AME</abbrev>; leg I 14.28 (4.15 + 1.70 + 3.05 + 3.56 + 1.82), leg II 15.15 (3.97 + 1.70 + 3.07 + 4.13 + 2.28), leg III 15.24 (4.00 + 1.68 + 3.08 + 4.10 + 2.38), leg IV 19.78 (4.75 + 1.37 + 3.91 + 6.45 + 3.30).</p><p><bold><italic>Palp</italic>.</bold> Prolateral side of paracymbium unpigmented and unsclerotised, numerous setae and spines at the tip of paracymbium (Fig. <xref ref-type="fig" rid="F14">14E–G</xref>). Contrategulum margin obviously curved in the middle, the contrategulum margin proximally serrated and distally smooth (Fig. <xref ref-type="fig" rid="F14">14H–J</xref>). Tegulum wide with a dentate dorsal extension of terminal apophysis (Fig. <xref ref-type="fig" rid="F14">14J, K</xref>), blunt terminal and marginal apophysis (Fig. <xref ref-type="fig" rid="F14">14J, K</xref>). Conductor oval, with weakly serrated margin, and a fold in prolateral view (Fig. <xref ref-type="fig" rid="F14">14H–J</xref>). Embolus sclerotised, with a wide opening, the distal margin slightly sclerotised, and with a wide saddle-shaped margin in the retrolateral view (Fig. <xref ref-type="fig" rid="F14">14I–K</xref>).</p><p><bold>Females</bold> (<italic>N</italic> = 15). Carapace and opisthosoma colour as in male; cheliceral groove with 11–14 pronounced denticles; tergites similar to male; seven spinnerets. Measurements: <abbrev xmlns:xlink="http://www.w3.org/1999/xlink" xlink:title="body length" id="ABBRID0EUCCI" xlink:type="simple">BL</abbrev> 7.78–10.33, <abbrev xmlns:xlink="http://www.w3.org/1999/xlink" xlink:title="carapace length" id="ABBRID0EYCCI" xlink:type="simple">CL</abbrev> 3.90–5.10, <abbrev xmlns:xlink="http://www.w3.org/1999/xlink" xlink:title="carapace width" id="ABBRID0E3CCI" xlink:type="simple">CW</abbrev> 3.40–4.23, <abbrev xmlns:xlink="http://www.w3.org/1999/xlink" xlink:title="opisthosoma length" id="ABBRID0EADCI" xlink:type="simple">OL</abbrev> 3.90–6.00, <abbrev xmlns:xlink="http://www.w3.org/1999/xlink" xlink:title="opisthosoma width" id="ABBRID0EEDCI" xlink:type="simple">OW</abbrev> 2.80–4.70; <abbrev xmlns:xlink="http://www.w3.org/1999/xlink" xlink:title="anterior lateral eyes" id="ABBRID0EIDCI" xlink:type="simple">ALE</abbrev> &gt; <abbrev xmlns:xlink="http://www.w3.org/1999/xlink" xlink:title="osterior lateral eyes" id="ABBRID0EMDCI" xlink:type="simple">PLE</abbrev> &gt; <abbrev xmlns:xlink="http://www.w3.org/1999/xlink" xlink:title="posterior median eyes" id="ABBRID0EQDCI" xlink:type="simple">PME</abbrev> &gt; <abbrev xmlns:xlink="http://www.w3.org/1999/xlink" xlink:title="anterior median eyes" id="ABBRID0EUDCI" xlink:type="simple">AME</abbrev>; palp 8.70 (2.96 + 1.51 + 2.11 + 2.12), leg I 10.20 (3.12 + 1.75 + 1.93 + 2.12 + 1.28), leg II 9.97 (3.05 + 1.72 + 1.77 + 2.13 + 1.30), leg III 10.05 (2.91 + 1.78 + 1.48 + 2.47 + 1.41), leg IV 14.77 (4.08 + 2.10 + 2.51 + 3.97 + 2.11).</p><p><bold><italic>Female genitalia</italic>.</bold> A pair of depressions on the ventro-lateral part of the genital atrium (Fig. <xref ref-type="fig" rid="F14">14C, D</xref>). The posterior margin of genital atrium wide and straight (Fig. <xref ref-type="fig" rid="F14">14A–D</xref>). Paired receptacular clusters along the anterior margin of bursa copulatrix, divided into two parts, the size of inner ones similar to that of laterals, with several granules, with short genital stalks (Fig. <xref ref-type="fig" rid="F14">14A–D</xref>).</p></tp:treatment-sec><tp:treatment-sec sec-type="material" id="SECID0ELECI"><title>Material examined.</title><p>JAPAN · 3 ♂♂, 9 ♀♀; Okinawa-ken, Kunigami-son, Yona, Tropical Biosphere Research Centre field station, University of the Ryukyu; <named-content xmlns:xlink="http://www.w3.org/1999/xlink" content-type="dwc:verbatimCoordinates" xlink:type="simple"><named-content content-type="geo-json" specific-use="{&#34;type&#34;:&#34;Point&#34;,&#34;coordinates&#34;:[128.220000,26.760000]}" id="NCID0EUECI" xlink:type="simple">26.76N, 128.22E</named-content></named-content>; alt. 20 m; 18 December 2012; D. Li, F.X. Liu and X. Xu leg.; XUX-2012-310 to 322B · 6 ♀♀; Okinawa-ken, Ogimi-son, Taiho Dam; <named-content xmlns:xlink="http://www.w3.org/1999/xlink" content-type="dwc:verbatimCoordinates" xlink:type="simple"><named-content content-type="geo-json" specific-use="{&#34;type&#34;:&#34;Point&#34;,&#34;coordinates&#34;:[128.160000,26.650000]}" id="NCID0E3ECI" xlink:type="simple">26.65N, 128.16E</named-content></named-content>; alt. 80 m; 24 December 2012; D. Li, F.X. Liu and X. Xu leg.; XUX-2012-441 to 446.</p></tp:treatment-sec><tp:treatment-sec sec-type="distribution" id="SECID0EBFCI"><title>Distribution.</title><p>The species is endemic to the Japanese island Okinawajima (Fig. <xref ref-type="fig" rid="F1">1C</xref>).</p></tp:treatment-sec><tp:treatment-sec><!--Section generated to contain objects referenced in tp:taxon-treatment.--><fig id="F14" position="float" orientation="portrait"><object-id xmlns:xlink="http://www.w3.org/1999/xlink" content-type="doi" xlink:type="simple">10.3897/zookeys.888.34494.figure14</object-id><object-id xmlns:xlink="http://www.w3.org/1999/xlink" content-type="arpha" xlink:type="simple">6BCF4052-F55C-5EAF-9814-CDCA67B82315</object-id><label>Figure 14.</label><caption><p>Male and female genital anatomy of <italic><tp:taxon-name><tp:taxon-name-part taxon-name-part-type="genus" reg="Heptathela">Heptathela</tp:taxon-name-part> <tp:taxon-name-part taxon-name-part-type="species" reg="yanbaruensis">yanbaruensis</tp:taxon-name-part></tp:taxon-name></italic> Haupt, 1983 <bold>A, C</bold> 2315 (short for XUX-2012-315) <bold>B, D</bold> 2441 <bold>E–G</bold> 2322B <bold>H–K</bold> 2311 <bold>A, B</bold> vulva dorsal view <bold>C, D</bold> vulva ventral view <bold>E</bold> palp prolateral view <bold>F</bold> palp ventral view <bold>G</bold> palp retrolateral view <bold>H–K</bold> palp distal view; 2311, 2315, 2322B: Yona, Okinawajima; 2441: Taiho Dam, Okinawajima. Scale bar: 0.5 mm.</p></caption><graphic xmlns:xlink="http://www.w3.org/1999/xlink" xlink:href="zookeys-888-001-g014.jpg" position="float" orientation="portrait" xlink:type="simple" id="oo_354505.jpg"><uri content-type="original_file" xlink:type="simple">https://binary.pensoft.net/fig/354505</uri></graphic></fig><fig id="F1" position="float" orientation="portrait"><object-id xmlns:xlink="http://www.w3.org/1999/xlink" content-type="doi" xlink:type="simple">10.3897/zookeys.888.34494.figure1</object-id><object-id xmlns:xlink="http://www.w3.org/1999/xlink" content-type="arpha" xlink:type="simple">0BB56461-91FB-55FA-8D1B-8A23896099AA</object-id><label>Figure 1.</label><caption><p>General somatic morphology of <italic><tp:taxon-name><tp:taxon-name-part taxon-name-part-type="genus" reg="Heptathela">Heptathela</tp:taxon-name-part> <tp:taxon-name-part taxon-name-part-type="species" reg="kimurai">kimurai</tp:taxon-name-part></tp:taxon-name></italic> (Kishida, 1920) <bold>A</bold> dorsal view <bold>B</bold> ventral view and map showing the sampling localities of <italic><tp:taxon-name><tp:taxon-name-part taxon-name-part-type="genus" reg="Heptathela">Heptathela</tp:taxon-name-part></tp:taxon-name></italic> specimens from Kyushu to central Ryukyus (<bold>C</bold>).</p></caption><graphic xmlns:xlink="http://www.w3.org/1999/xlink" xlink:href="zookeys-888-001-g001.jpg" position="float" orientation="portrait" xlink:type="simple" id="oo_354492.jpg"><uri content-type="original_file" xlink:type="simple">https://binary.pensoft.net/fig/354492</uri></graphic></fig></tp:treatment-sec><ref-list><ref id="B9"><mixed-citation xmlns:xlink="http://www.w3.org/1999/xlink" xlink:type="simple"><person-group><name name-style="western"><surname>Dunlop</surname><given-names>JA</given-names></name><name name-style="western"><surname>Steffensen</surname><given-names>C</given-names></name><name name-style="western"><surname>Ono</surname><given-names>H</given-names></name></person-group> (<year>2014</year>) <article-title>Mesothele spiders in the Museum für Naturkunde Berlin.</article-title><source>Arachnologische Mitteilungen</source><volume>47</volume>: <fpage>35</fpage>–<lpage>40</lpage>. <ext-link xlink:type="simple" ext-link-type="doi" xlink:href="10.5431/aramit4705">https://doi.org/10.5431/aramit4705</ext-link></mixed-citation></ref><ref id="B14"><mixed-citation xmlns:xlink="http://www.w3.org/1999/xlink" xlink:type="simple"><person-group><name name-style="western"><surname>Haupt</surname><given-names>J</given-names></name></person-group> (<year>1984</year>) <article-title>Comportement sexuel, morphologie génitale et phylogenèse des araignées liphistiomorphes.</article-title><source>Revue Arachnologique</source><volume>5</volume>(<issue>4</issue>): <fpage>161</fpage>–<lpage>168</lpage>.</mixed-citation></ref><ref id="B15"><mixed-citation xmlns:xlink="http://www.w3.org/1999/xlink" xlink:type="simple"><person-group><name name-style="western"><surname>Haupt</surname><given-names>J</given-names></name></person-group> (<year>2003</year>) <article-title>The Mesothelaea – monograph of an exceptional group of spiders (<tp:taxon-name><tp:taxon-name-part taxon-name-part-type="order">Araneae</tp:taxon-name-part></tp:taxon-name>: <tp:taxon-name><tp:taxon-name-part taxon-name-part-type="suborder">Mesothelae</tp:taxon-name-part></tp:taxon-name>) (Morphology, behaviour, ecology, taxonomy, distribution and phylogeny).</article-title><source>Zoologica</source><volume>154</volume>: <fpage>1</fpage>–<lpage>102</lpage>.</mixed-citation></ref><ref id="B24"><mixed-citation xmlns:xlink="http://www.w3.org/1999/xlink" xlink:type="simple"><person-group><name name-style="western"><surname>Ono</surname><given-names>H</given-names></name></person-group> (<year>2009</year>) <source>The spiders of Japan with keys to the families and genera and illustrations of the species.</source><publisher-name>Tokai University Press</publisher-name>, <publisher-loc>Kanagawa</publisher-loc>, <size units="page">739 pp</size>.</mixed-citation></ref><ref id="B26"><mixed-citation xmlns:xlink="http://www.w3.org/1999/xlink" xlink:type="simple"><person-group><name name-style="western"><surname>Ono</surname><given-names>H</given-names></name><name name-style="western"><surname>Ogata</surname><given-names>K</given-names></name></person-group> (<year>2018</year>) <source>Spiders of Japan, their natural history and diversity.</source><publisher-name>Tokai University Press</publisher-name>, <publisher-loc>Kanagawa</publisher-loc>, <size units="page">714 pp</size>.</mixed-citation></ref></ref-list></tp:taxon-treatment>
