# Supplementary material for: A taxonomic monograph of the liphistiid spider genus Heptathela, endemic to Japanese islands
Source: Zookeys. 2019 Nov 11;888:1–50. doi: 10.3897/zookeys.888.34494 (PMC6861337; doi:10.3897/zookeys.888.34494)
Supplement: XML Treatment for Heptathela aha [file zookeys.888.34494-treatment11.xml]

<!DOCTYPE tp:taxon-treatment
  PUBLIC "-//TaxonX//DTD Taxonomic Treatment Publishing DTD v0 20100105//EN" "tax-treatment-NSO.dtd">
<tp:taxon-treatment xmlns:tp="http://www.plazi.org/taxpub"><tp:treatment-meta><kwd-group><label>Taxon classification</label><kwd><named-content xmlns:xlink="http://www.w3.org/1999/xlink" content-type="kingdom">Animalia</named-content></kwd><kwd><named-content xmlns:xlink="http://www.w3.org/1999/xlink" content-type="order">Araneae</named-content></kwd><kwd><named-content xmlns:xlink="http://www.w3.org/1999/xlink" content-type="family">Liphistiidae</named-content></kwd></kwd-group><mixed-citation publication-type="journal"><person-group><name><surname>Xu</surname><given-names>Xin</given-names></name><name><surname>Ono</surname><given-names>Hirotsugu</given-names></name><name><surname>Kuntner</surname><given-names>Matjaž</given-names></name><name><surname>Liu</surname><given-names>Fengxiang</given-names></name><name><surname>Li</surname><given-names>Daiqin</given-names></name></person-group><article-title>A taxonomic monograph of the liphistiid spider genus <italic><tp:taxon-name><tp:taxon-name-part taxon-name-part-type="genus" reg="Heptathela">Heptathela</tp:taxon-name-part></tp:taxon-name></italic>, endemic to Japanese islands</article-title><source>Zookeys</source><day>11</day><month>11</month><year>2019</year><volume>888</volume><fpage>1</fpage><lpage>50</lpage><pub-id pub-id-type="doi">10.3897/zookeys.888.34494</pub-id></mixed-citation></tp:treatment-meta><tp:nomenclature><tp:taxon-name><object-id xmlns:xlink="http://www.w3.org/1999/xlink" content-type="arpha" xlink:type="simple">5549718A-7545-5698-841B-516DFA367939</object-id>
                <tp:taxon-name-part taxon-name-part-type="genus" reg="Heptathela">Heptathela</tp:taxon-name-part>
                <tp:taxon-name-part taxon-name-part-type="species" reg="aha">aha</tp:taxon-name-part>
                <object-id xmlns:xlink="http://www.w3.org/1999/xlink" content-type="zoobank" xlink:type="simple">http://zoobank.org/4F130218-5900-4688-AF57-F018C26E34C8</object-id>
              </tp:taxon-name><tp:taxon-status xmlns:xlink="http://www.w3.org/1999/xlink" xlink:type="simple">sp. nov.</tp:taxon-status><xref ref-type="fig" rid="F15">Fig. 15</xref></tp:nomenclature><tp:treatment-sec sec-type="type material" id="SECID0EXGCI"><title>Type material.</title><p><bold><italic>Holotype</italic></bold>: JAPAN · ♀; Okinawa-ken, Iheyajima Island, Mt. Aha-dake; <named-content xmlns:xlink="http://www.w3.org/1999/xlink" content-type="dwc:verbatimCoordinates" xlink:type="simple"><named-content content-type="geo-json" specific-use="{&#34;type&#34;:&#34;Point&#34;,&#34;coordinates&#34;:[127.930000,27.020000]}" id="NCID0EFHCI" xlink:type="simple">27.02N, 127.93E</named-content></named-content>; alt. 10 m; 26 December 2012; D. Li, F.X. Liu and X. Xu leg.; XUX-2012-502.</p><p><bold><italic>Paratypes</italic></bold>: JAPAN · 6 ♀♀; same data as for holotype; XUX-2012-504 to 519.</p></tp:treatment-sec><tp:treatment-sec sec-type="diagnosis" id="SECID0ERHCI"><title>Diagnosis.</title><p>Females of <italic><tp:taxon-name><tp:taxon-name-part taxon-name-part-type="genus" reg="Heptathela">H.</tp:taxon-name-part> <tp:taxon-name-part taxon-name-part-type="species" reg="aha">aha</tp:taxon-name-part></tp:taxon-name></italic> sp. nov. cannot be distinguished morphologically from those of <italic><tp:taxon-name><tp:taxon-name-part taxon-name-part-type="genus" reg="Heptathela">H.</tp:taxon-name-part> <tp:taxon-name-part taxon-name-part-type="species" reg="gayozan">gayozan</tp:taxon-name-part></tp:taxon-name></italic> sp. nov. but can be distinguished from those of <italic><tp:taxon-name><tp:taxon-name-part taxon-name-part-type="genus" reg="Heptathela">H.</tp:taxon-name-part> <tp:taxon-name-part taxon-name-part-type="species" reg="kubayama">kubayama</tp:taxon-name-part></tp:taxon-name></italic> sp. nov. by the receptacular clusters without genital stalks; and from those of <italic><tp:taxon-name><tp:taxon-name-part taxon-name-part-type="genus" reg="Heptathela">H.</tp:taxon-name-part> <tp:taxon-name-part taxon-name-part-type="species" reg="mae">mae</tp:taxon-name-part></tp:taxon-name></italic> sp. nov. by the inner receptacular clusters similar to or larger than laterals (Fig. <xref ref-type="fig" rid="F15">15A–F</xref>). <italic><tp:taxon-name><tp:taxon-name-part taxon-name-part-type="genus" reg="Heptathela">Heptathela</tp:taxon-name-part> <tp:taxon-name-part taxon-name-part-type="species" reg="aha">aha</tp:taxon-name-part></tp:taxon-name></italic> sp. nov. can also be diagnosed from all other Okinawa group <italic><tp:taxon-name><tp:taxon-name-part taxon-name-part-type="genus" reg="Heptathela">Heptathela</tp:taxon-name-part></tp:taxon-name></italic> species by the following unique nucleotide substitutions in the standard DNA barcode alignment: C (41), C (179), G (182), G (233), T (248), G (251), T (326), A (347), G (359), C (473), C (492), A (536), T (651).</p><fig id="F15" position="float" orientation="portrait"><object-id xmlns:xlink="http://www.w3.org/1999/xlink" content-type="doi" xlink:type="simple">10.3897/zookeys.888.34494.figure15</object-id><object-id xmlns:xlink="http://www.w3.org/1999/xlink" content-type="arpha" xlink:type="simple">FCD51571-CB04-56F4-9764-E2C11F5C84BD</object-id><label>Figure 15.</label><caption><p>Female genital anatomy of <italic><tp:taxon-name><tp:taxon-name-part taxon-name-part-type="genus" reg="Heptathela">Heptathela</tp:taxon-name-part> <tp:taxon-name-part taxon-name-part-type="species" reg="aha">aha</tp:taxon-name-part></tp:taxon-name></italic> sp. nov. <bold>A, D</bold> 2502 (holotype, short for XUX-2012-502) <bold>B, E</bold> 2505 <bold>C, F</bold> 2506 <bold>A–C</bold> vulva dorsal view <bold>D–F</bold> vulva ventral view. Scale bar: 0.5 mm.</p></caption><graphic xmlns:xlink="http://www.w3.org/1999/xlink" xlink:href="zookeys-888-001-g015.jpg" position="float" orientation="portrait" xlink:type="simple" id="oo_354506.jpg"><uri content-type="original_file" xlink:type="simple">https://binary.pensoft.net/fig/354506</uri></graphic></fig></tp:treatment-sec><tp:treatment-sec sec-type="description" id="SECID0E2KCI"><title>Description.</title><p><bold>Female</bold> (Holotype). Carapace brown; opisthosoma brown, brown tergites with black plaques; cheliceral groove with 12 pronounced denticles; seven spinnerets. Measurements: <abbrev xmlns:xlink="http://www.w3.org/1999/xlink" xlink:title="body length" id="ABBRID0EDLCI" xlink:type="simple">BL</abbrev> 12.60, <abbrev xmlns:xlink="http://www.w3.org/1999/xlink" xlink:title="carapace length" id="ABBRID0EHLCI" xlink:type="simple">CL</abbrev> 5.55, <abbrev xmlns:xlink="http://www.w3.org/1999/xlink" xlink:title="carapace width" id="ABBRID0ELLCI" xlink:type="simple">CW</abbrev> 5.00, <abbrev xmlns:xlink="http://www.w3.org/1999/xlink" xlink:title="opisthosoma length" id="ABBRID0EPLCI" xlink:type="simple">OL</abbrev> 6.82, <abbrev xmlns:xlink="http://www.w3.org/1999/xlink" xlink:title="opisthosoma width" id="ABBRID0ETLCI" xlink:type="simple">OW</abbrev> 5.50; <abbrev xmlns:xlink="http://www.w3.org/1999/xlink" xlink:title="anterior lateral eyes" id="ABBRID0EXLCI" xlink:type="simple">ALE</abbrev> &gt; <abbrev xmlns:xlink="http://www.w3.org/1999/xlink" xlink:title="osterior lateral eyes" id="ABBRID0E2LCI" xlink:type="simple">PLE</abbrev> &gt; <abbrev xmlns:xlink="http://www.w3.org/1999/xlink" xlink:title="posterior median eyes" id="ABBRID0E6LCI" xlink:type="simple">PME</abbrev> &gt; <abbrev xmlns:xlink="http://www.w3.org/1999/xlink" xlink:title="anterior median eyes" id="ABBRID0EDMCI" xlink:type="simple">AME</abbrev>; palp 9.90 (3.40 + 1.71 + 2.18 + 2.61), leg I 11.34 (3.31 + 2.05 + 2.31 + 2.35 + 1.32), leg II 11.65 (3.51 + 1.98 + 2.03 + 2.53 + 1.60), leg III 11.92 (3.30 + 1.90 + 2.05 + 2.97 + 1.70), leg IV 16.96 (4.88 + 2.22 + 2.98 + 34.45 + 2.43).</p><p><bold><italic>Female genitalia</italic>.</bold> A pair of depressions on the ventro-lateral part of the genital atrium (Fig. <xref ref-type="fig" rid="F15">15D–F</xref>). A pair of receptacular clusters along the anterior margin of bursa copulatrix, divided into two parts, both without genital stalks (Fig. <xref ref-type="fig" rid="F15">15A–F</xref>).</p><p><bold>Male.</bold> Unknown.</p></tp:treatment-sec><tp:treatment-sec sec-type="etymology" id="SECID0E1MCI"><title>Etymology.</title><p>The species epithet, a noun in apposition, refers to the type locality.</p></tp:treatment-sec><tp:treatment-sec sec-type="distribution" id="SECID0E6MCI"><title>Distribution.</title><p>The species is endemic to the Japanese island Iheyajima (Fig. <xref ref-type="fig" rid="F1">1C</xref>).</p></tp:treatment-sec><tp:treatment-sec><!--Section generated to contain objects referenced in tp:taxon-treatment.--><fig id="F1" position="float" orientation="portrait"><object-id xmlns:xlink="http://www.w3.org/1999/xlink" content-type="doi" xlink:type="simple">10.3897/zookeys.888.34494.figure1</object-id><object-id xmlns:xlink="http://www.w3.org/1999/xlink" content-type="arpha" xlink:type="simple">0BB56461-91FB-55FA-8D1B-8A23896099AA</object-id><label>Figure 1.</label><caption><p>General somatic morphology of <italic><tp:taxon-name><tp:taxon-name-part taxon-name-part-type="genus" reg="Heptathela">Heptathela</tp:taxon-name-part> <tp:taxon-name-part taxon-name-part-type="species" reg="kimurai">kimurai</tp:taxon-name-part></tp:taxon-name></italic> (Kishida, 1920) <bold>A</bold> dorsal view <bold>B</bold> ventral view and map showing the sampling localities of <italic><tp:taxon-name><tp:taxon-name-part taxon-name-part-type="genus" reg="Heptathela">Heptathela</tp:taxon-name-part></tp:taxon-name></italic> specimens from Kyushu to central Ryukyus (<bold>C</bold>).</p></caption><graphic xmlns:xlink="http://www.w3.org/1999/xlink" xlink:href="zookeys-888-001-g001.jpg" position="float" orientation="portrait" xlink:type="simple" id="oo_354492.jpg"><uri content-type="original_file" xlink:type="simple">https://binary.pensoft.net/fig/354492</uri></graphic></fig></tp:treatment-sec></tp:taxon-treatment>
