# Supplementary material for: A taxonomic monograph of the liphistiid spider genus Heptathela, endemic to Japanese islands
Source: Zookeys. 2019 Nov 11;888:1–50. doi: 10.3897/zookeys.888.34494 (PMC6861337; doi:10.3897/zookeys.888.34494)
Supplement: XML Treatment for Heptathela shuri [file zookeys.888.34494-treatment16.xml]

<!DOCTYPE tp:taxon-treatment
  PUBLIC "-//TaxonX//DTD Taxonomic Treatment Publishing DTD v0 20100105//EN" "tax-treatment-NSO.dtd">
<tp:taxon-treatment xmlns:tp="http://www.plazi.org/taxpub"><tp:treatment-meta><kwd-group><label>Taxon classification</label><kwd><named-content xmlns:xlink="http://www.w3.org/1999/xlink" content-type="kingdom">Animalia</named-content></kwd><kwd><named-content xmlns:xlink="http://www.w3.org/1999/xlink" content-type="order">Araneae</named-content></kwd><kwd><named-content xmlns:xlink="http://www.w3.org/1999/xlink" content-type="family">Liphistiidae</named-content></kwd></kwd-group><mixed-citation publication-type="journal"><person-group><name><surname>Xu</surname><given-names>Xin</given-names></name><name><surname>Ono</surname><given-names>Hirotsugu</given-names></name><name><surname>Kuntner</surname><given-names>Matjaž</given-names></name><name><surname>Liu</surname><given-names>Fengxiang</given-names></name><name><surname>Li</surname><given-names>Daiqin</given-names></name></person-group><article-title>A taxonomic monograph of the liphistiid spider genus <italic><tp:taxon-name><tp:taxon-name-part taxon-name-part-type="genus" reg="Heptathela">Heptathela</tp:taxon-name-part></tp:taxon-name></italic>, endemic to Japanese islands</article-title><source>Zookeys</source><day>11</day><month>11</month><year>2019</year><volume>888</volume><fpage>1</fpage><lpage>50</lpage><pub-id pub-id-type="doi">10.3897/zookeys.888.34494</pub-id></mixed-citation></tp:treatment-meta><tp:nomenclature><tp:taxon-name><object-id xmlns:xlink="http://www.w3.org/1999/xlink" content-type="arpha" xlink:type="simple">53D77AAC-44A5-548D-B625-D0A92B2BB232</object-id>
                <tp:taxon-name-part taxon-name-part-type="genus" reg="Heptathela">Heptathela</tp:taxon-name-part>
                <tp:taxon-name-part taxon-name-part-type="species" reg="shuri">shuri</tp:taxon-name-part>
                <object-id xmlns:xlink="http://www.w3.org/1999/xlink" content-type="zoobank" xlink:type="simple">http://zoobank.org/B74BEC88-F046-4583-80F3-E6BD2909BFAC</object-id>
              </tp:taxon-name><tp:taxon-status xmlns:xlink="http://www.w3.org/1999/xlink" xlink:type="simple">sp. nov.</tp:taxon-status><xref ref-type="fig" rid="F20">Fig. 20</xref></tp:nomenclature><tp:treatment-sec sec-type="type material" id="SECID0EWODI"><title>Type material.</title><p><bold><italic>Holotype</italic></bold>: JAPAN · ♀; Okinawa-ken, Naha, Shuri, Sueyoshi Park; <named-content xmlns:xlink="http://www.w3.org/1999/xlink" content-type="dwc:verbatimCoordinates" xlink:type="simple"><named-content content-type="geo-json" specific-use="{&#34;type&#34;:&#34;Point&#34;,&#34;coordinates&#34;:[127.720000,26.230000]}" id="NCID0EEPDI" xlink:type="simple">26.23N, 127.72E</named-content></named-content>; alt. 45 m; 17 December 2012; D. Li, F.X. Liu and X. Xu leg.; XUX-2012-309.</p><p><bold><italic>Paratype</italic></bold>: JAPAN · 1 ♀; same data as for holotype; XUX-2012-308.</p></tp:treatment-sec><tp:treatment-sec sec-type="diagnosis" id="SECID0EQPDI"><title>Diagnosis.</title><p>Females of <italic><tp:taxon-name><tp:taxon-name-part taxon-name-part-type="genus" reg="Heptathela">H.</tp:taxon-name-part> <tp:taxon-name-part taxon-name-part-type="species" reg="shuri">shuri</tp:taxon-name-part></tp:taxon-name></italic> sp. nov. can be distinguished from those of <italic><tp:taxon-name><tp:taxon-name-part taxon-name-part-type="genus" reg="Heptathela">H.</tp:taxon-name-part> <tp:taxon-name-part taxon-name-part-type="species" reg="tokashiki">tokashiki</tp:taxon-name-part></tp:taxon-name></italic> sp. nov. by paired receptacular clusters with larger granules (Fig. <xref ref-type="fig" rid="F20">20A–D</xref>). <italic><tp:taxon-name><tp:taxon-name-part taxon-name-part-type="genus" reg="Heptathela">Heptathela</tp:taxon-name-part> <tp:taxon-name-part taxon-name-part-type="species" reg="shuri">shuri</tp:taxon-name-part></tp:taxon-name></italic> sp. nov. can also be diagnosed from all other Okinawa group <italic><tp:taxon-name><tp:taxon-name-part taxon-name-part-type="genus" reg="Heptathela">Heptathela</tp:taxon-name-part></tp:taxon-name></italic> species by the following unique nucleotide substitutions in the standard DNA barcode alignment: G (89), G (131), C (134), C (396), C (510), C (512), A (524), T (641).</p><fig id="F20" position="float" orientation="portrait"><object-id xmlns:xlink="http://www.w3.org/1999/xlink" content-type="doi" xlink:type="simple">10.3897/zookeys.888.34494.figure20</object-id><object-id xmlns:xlink="http://www.w3.org/1999/xlink" content-type="arpha" xlink:type="simple">D5B7D728-AEA2-5746-BA80-98AB0C2BAB7B</object-id><label>Figure 20.</label><caption><p>Female genital anatomy of <italic><tp:taxon-name><tp:taxon-name-part taxon-name-part-type="genus" reg="Heptathela">Heptathela</tp:taxon-name-part> <tp:taxon-name-part taxon-name-part-type="species" reg="shuri">shuri</tp:taxon-name-part></tp:taxon-name></italic> sp. nov. <bold>A, B</bold> 2308 (short for XUX-2012-308) <bold>C, D</bold> 2309 (holotype) <bold>A, C</bold> vulva dorsal view <bold>B, D</bold> vulva ventral view. Scale bar: 0.5 mm.</p></caption><graphic xmlns:xlink="http://www.w3.org/1999/xlink" xlink:href="zookeys-888-001-g020.jpg" position="float" orientation="portrait" xlink:type="simple" id="oo_354511.jpg"><uri content-type="original_file" xlink:type="simple">https://binary.pensoft.net/fig/354511</uri></graphic></fig></tp:treatment-sec><tp:treatment-sec sec-type="description" id="SECID0ECSDI"><title>Description.</title><p><bold>Female</bold> (Holotype). Carapace yellow brown; opisthosoma brown, tergites with brown plaques; cheliceral groove with 12 pronounced denticles; seven spinnerets. Measurements: <abbrev xmlns:xlink="http://www.w3.org/1999/xlink" xlink:title="body length" id="ABBRID0EKSDI" xlink:type="simple">BL</abbrev> 10.78, <abbrev xmlns:xlink="http://www.w3.org/1999/xlink" xlink:title="carapace length" id="ABBRID0EOSDI" xlink:type="simple">CL</abbrev> 5.30, <abbrev xmlns:xlink="http://www.w3.org/1999/xlink" xlink:title="carapace width" id="ABBRID0ESSDI" xlink:type="simple">CW</abbrev> 4.12, <abbrev xmlns:xlink="http://www.w3.org/1999/xlink" xlink:title="opisthosoma length" id="ABBRID0EWSDI" xlink:type="simple">OL</abbrev> 6.25, <abbrev xmlns:xlink="http://www.w3.org/1999/xlink" xlink:title="opisthosoma width" id="ABBRID0E1SDI" xlink:type="simple">OW</abbrev> 4.40; <abbrev xmlns:xlink="http://www.w3.org/1999/xlink" xlink:title="anterior lateral eyes" id="ABBRID0E5SDI" xlink:type="simple">ALE</abbrev> &gt; <abbrev xmlns:xlink="http://www.w3.org/1999/xlink" xlink:title="osterior lateral eyes" id="ABBRID0ECTDI" xlink:type="simple">PLE</abbrev> &gt; <abbrev xmlns:xlink="http://www.w3.org/1999/xlink" xlink:title="posterior median eyes" id="ABBRID0EGTDI" xlink:type="simple">PME</abbrev> &gt; <abbrev xmlns:xlink="http://www.w3.org/1999/xlink" xlink:title="anterior median eyes" id="ABBRID0EKTDI" xlink:type="simple">AME</abbrev>; palp 8.93 (3.15 + 1.43 + 2.03 + 2.32), leg I 10.91 (3.48 + 1.87 + 2.05 + 2.21 + 1.30), leg II 10.64 (3.18 + 1.85 + 1.86 + 2.28 + 1.47), leg III 11.26 (3.03 + 1.81 + 1.77 + 2.90 + 1.75), leg IV 17.02 (4.62 + 2.28 + 3.07 + 4.50 + 2.55).</p><p><bold><italic>Female genitalia</italic>.</bold> A pair of depressions on the ventro-lateral part of genital atrium (Fig. <xref ref-type="fig" rid="F20">20B, D</xref>). Paired receptacular clusters along the anterior margin of bursa copulatrix, divided into two parts, with several granules, the inner granules larger than laterals, both without genital stalks (Fig. <xref ref-type="fig" rid="F20">20A–D</xref>).</p><p><bold>Male.</bold> Unknown.</p></tp:treatment-sec><tp:treatment-sec sec-type="etymology" id="SECID0EBUDI"><title>Etymology.</title><p>The species epithet, a noun in apposition, refers to the type locality.</p></tp:treatment-sec><tp:treatment-sec sec-type="distribution" id="SECID0EGUDI"><title>Distribution.</title><p>The species is endemic to the Japanese island Okinawajima (Fig. <xref ref-type="fig" rid="F1">1C</xref>).</p></tp:treatment-sec><tp:treatment-sec><!--Section generated to contain objects referenced in tp:taxon-treatment.--><fig id="F1" position="float" orientation="portrait"><object-id xmlns:xlink="http://www.w3.org/1999/xlink" content-type="doi" xlink:type="simple">10.3897/zookeys.888.34494.figure1</object-id><object-id xmlns:xlink="http://www.w3.org/1999/xlink" content-type="arpha" xlink:type="simple">0BB56461-91FB-55FA-8D1B-8A23896099AA</object-id><label>Figure 1.</label><caption><p>General somatic morphology of <italic><tp:taxon-name><tp:taxon-name-part taxon-name-part-type="genus" reg="Heptathela">Heptathela</tp:taxon-name-part> <tp:taxon-name-part taxon-name-part-type="species" reg="kimurai">kimurai</tp:taxon-name-part></tp:taxon-name></italic> (Kishida, 1920) <bold>A</bold> dorsal view <bold>B</bold> ventral view and map showing the sampling localities of <italic><tp:taxon-name><tp:taxon-name-part taxon-name-part-type="genus" reg="Heptathela">Heptathela</tp:taxon-name-part></tp:taxon-name></italic> specimens from Kyushu to central Ryukyus (<bold>C</bold>).</p></caption><graphic xmlns:xlink="http://www.w3.org/1999/xlink" xlink:href="zookeys-888-001-g001.jpg" position="float" orientation="portrait" xlink:type="simple" id="oo_354492.jpg"><uri content-type="original_file" xlink:type="simple">https://binary.pensoft.net/fig/354492</uri></graphic></fig></tp:treatment-sec></tp:taxon-treatment>
