# Supplementary material for: A taxonomic monograph of the liphistiid spider genus Heptathela, endemic to Japanese islands
Source: Zookeys. 2019 Nov 11;888:1–50. doi: 10.3897/zookeys.888.34494 (PMC6861337; doi:10.3897/zookeys.888.34494)
Supplement: XML Treatment for Heptathela unten [file zookeys.888.34494-treatment18.xml]

<!DOCTYPE tp:taxon-treatment
  PUBLIC "-//TaxonX//DTD Taxonomic Treatment Publishing DTD v0 20100105//EN" "tax-treatment-NSO.dtd">
<tp:taxon-treatment xmlns:tp="http://www.plazi.org/taxpub"><tp:treatment-meta><kwd-group><label>Taxon classification</label><kwd><named-content xmlns:xlink="http://www.w3.org/1999/xlink" content-type="kingdom">Animalia</named-content></kwd><kwd><named-content xmlns:xlink="http://www.w3.org/1999/xlink" content-type="order">Araneae</named-content></kwd><kwd><named-content xmlns:xlink="http://www.w3.org/1999/xlink" content-type="family">Liphistiidae</named-content></kwd></kwd-group><mixed-citation publication-type="journal"><person-group><name><surname>Xu</surname><given-names>Xin</given-names></name><name><surname>Ono</surname><given-names>Hirotsugu</given-names></name><name><surname>Kuntner</surname><given-names>Matjaž</given-names></name><name><surname>Liu</surname><given-names>Fengxiang</given-names></name><name><surname>Li</surname><given-names>Daiqin</given-names></name></person-group><article-title>A taxonomic monograph of the liphistiid spider genus <italic><tp:taxon-name><tp:taxon-name-part taxon-name-part-type="genus" reg="Heptathela">Heptathela</tp:taxon-name-part></tp:taxon-name></italic>, endemic to Japanese islands</article-title><source>Zookeys</source><day>11</day><month>11</month><year>2019</year><volume>888</volume><fpage>1</fpage><lpage>50</lpage><pub-id pub-id-type="doi">10.3897/zookeys.888.34494</pub-id></mixed-citation></tp:treatment-meta><tp:nomenclature><tp:taxon-name><object-id xmlns:xlink="http://www.w3.org/1999/xlink" content-type="arpha" xlink:type="simple">5B74DB6F-F1ED-56B4-B4B2-02B6EFFA3D5D</object-id>
                <tp:taxon-name-part taxon-name-part-type="genus" reg="Heptathela">Heptathela</tp:taxon-name-part>
                <tp:taxon-name-part taxon-name-part-type="species" reg="unten">unten</tp:taxon-name-part>
                <object-id xmlns:xlink="http://www.w3.org/1999/xlink" content-type="zoobank" xlink:type="simple">http://zoobank.org/65FF6B26-074B-4DC8-87F8-021268D23D87</object-id>
              </tp:taxon-name><tp:taxon-status xmlns:xlink="http://www.w3.org/1999/xlink" xlink:type="simple">sp. nov.</tp:taxon-status><xref ref-type="fig" rid="F22">Figs 22</xref><xref ref-type="fig" rid="F23">, 23</xref></tp:nomenclature><tp:treatment-sec sec-type="type material" id="SECID0EG4DI"><title>Type material.</title><p><bold><italic>Holotype</italic></bold>: JAPAN · ♂; Okinawa-ken, Nakijin-son, Unten Port; <named-content xmlns:xlink="http://www.w3.org/1999/xlink" content-type="dwc:verbatimCoordinates" xlink:type="simple"><named-content content-type="geo-json" specific-use="{&#34;type&#34;:&#34;Point&#34;,&#34;coordinates&#34;:[128.000000,26.680000]}" id="NCID0EU4DI" xlink:type="simple">26.68N, 128.00E</named-content></named-content>; alt. 25 m; 27 December 2012; D. Li, F.X. Liu and X. Xu leg.; XUX-2012-522.</p><p><bold><italic>Paratypes</italic></bold>: JAPAN · 1 ♂, 2 ♀♀; same data as for holotype; XUX-2012-523, 527, 528A · 3 ♀♀; same data as for holotype; 10 May 2014; D. Li and B. Wu leg.; XUX-2014-083, 083A, 083B.</p></tp:treatment-sec><tp:treatment-sec sec-type="diagnosis" id="SECID0EA5DI"><title>Diagnosis.</title><p>Males of <italic><tp:taxon-name><tp:taxon-name-part taxon-name-part-type="genus" reg="Heptathela">H.</tp:taxon-name-part> <tp:taxon-name-part taxon-name-part-type="species" reg="unten">unten</tp:taxon-name-part></tp:taxon-name></italic> sp. nov. can be distinguished from those of <italic><tp:taxon-name><tp:taxon-name-part taxon-name-part-type="genus" reg="Heptathela">H.</tp:taxon-name-part> <tp:taxon-name-part taxon-name-part-type="species" reg="yanbaruensis">yanbaruensis</tp:taxon-name-part></tp:taxon-name></italic> by the blunt tegular marginal apophysis (Fig. <xref ref-type="fig" rid="F22">22A, C, D</xref>); from those of <italic><tp:taxon-name><tp:taxon-name-part taxon-name-part-type="genus" reg="Heptathela">H.</tp:taxon-name-part> <tp:taxon-name-part taxon-name-part-type="species" reg="helios">helios</tp:taxon-name-part></tp:taxon-name></italic> by the conductor with serrated margin and small tegular marginal apophysis (Fig. <xref ref-type="fig" rid="F22">22A, C</xref>). Females of <italic><tp:taxon-name><tp:taxon-name-part taxon-name-part-type="genus" reg="Heptathela">H.</tp:taxon-name-part> <tp:taxon-name-part taxon-name-part-type="species" reg="unten">unten</tp:taxon-name-part></tp:taxon-name></italic> sp. nov. cannot be distinguished morphologically form those of <italic><tp:taxon-name><tp:taxon-name-part taxon-name-part-type="genus" reg="Heptathela">H.</tp:taxon-name-part> <tp:taxon-name-part taxon-name-part-type="species" reg="crypta">crypta</tp:taxon-name-part></tp:taxon-name></italic> sp. nov. (Fig. <xref ref-type="fig" rid="F23">23A–L</xref>). However, <italic><tp:taxon-name><tp:taxon-name-part taxon-name-part-type="genus" reg="Heptathela">H.</tp:taxon-name-part> <tp:taxon-name-part taxon-name-part-type="species" reg="unten">unten</tp:taxon-name-part></tp:taxon-name></italic> sp. nov. can be diagnosed from all other Okinawa group <italic><tp:taxon-name><tp:taxon-name-part taxon-name-part-type="genus" reg="Heptathela">Heptathela</tp:taxon-name-part></tp:taxon-name></italic> species by the following unique nucleotide substitutions in the standard DNA barcode alignment: G (482), C (635).</p><fig id="F22" position="float" orientation="portrait"><object-id xmlns:xlink="http://www.w3.org/1999/xlink" content-type="doi" xlink:type="simple">10.3897/zookeys.888.34494.figure22</object-id><object-id xmlns:xlink="http://www.w3.org/1999/xlink" content-type="arpha" xlink:type="simple">031C113E-86F3-516C-807B-1F9069745FDB</object-id><label>Figure 22.</label><caption><p>Male genital anatomy of <italic><tp:taxon-name><tp:taxon-name-part taxon-name-part-type="genus" reg="Heptathela">Heptathela</tp:taxon-name-part> <tp:taxon-name-part taxon-name-part-type="species" reg="unten">unten</tp:taxon-name-part></tp:taxon-name></italic> sp. nov. and <italic><tp:taxon-name><tp:taxon-name-part taxon-name-part-type="genus" reg="Heptathela">H.</tp:taxon-name-part> <tp:taxon-name-part taxon-name-part-type="species" reg="crypta">crypta</tp:taxon-name-part></tp:taxon-name></italic> sp. nov. <bold>A–D</bold><italic><tp:taxon-name><tp:taxon-name-part taxon-name-part-type="genus" reg="Heptathela">Heptathela</tp:taxon-name-part> <tp:taxon-name-part taxon-name-part-type="species" reg="unten">unten</tp:taxon-name-part></tp:taxon-name></italic> sp. nov., 2522 (holotype, short for XUX-2012-522) <bold>E–K</bold><italic><tp:taxon-name><tp:taxon-name-part taxon-name-part-type="genus" reg="Heptathela">H.</tp:taxon-name-part> <tp:taxon-name-part taxon-name-part-type="species" reg="crypta">crypta</tp:taxon-name-part></tp:taxon-name></italic> sp. nov. <bold>E–H</bold> 2328 (holotype) <bold>I–K</bold> 2460 <bold>A, I</bold> prolateral view <bold>B, K</bold> retrolateral view <bold>J</bold> ventral view <bold>C–H</bold> distal view; 2522: Unten Port, Okinawajima; 2328: Taira, Haneiji–Dam, Okinawajima; 2460: Yofuke, Okinawajima. Scale bar: 0.5 mm.</p></caption><graphic xmlns:xlink="http://www.w3.org/1999/xlink" xlink:href="zookeys-888-001-g022.jpg" position="float" orientation="portrait" xlink:type="simple" id="oo_354513.jpg"><uri content-type="original_file" xlink:type="simple">https://binary.pensoft.net/fig/354513</uri></graphic></fig><fig id="F23" position="float" orientation="portrait"><object-id xmlns:xlink="http://www.w3.org/1999/xlink" content-type="doi" xlink:type="simple">10.3897/zookeys.888.34494.figure23</object-id><object-id xmlns:xlink="http://www.w3.org/1999/xlink" content-type="arpha" xlink:type="simple">965FB77E-2DEF-5893-804D-7AE26939CAB2</object-id><label>Figure 23.</label><caption><p>Female genital anatomy of <italic><tp:taxon-name><tp:taxon-name-part taxon-name-part-type="genus" reg="Heptathela">Heptathela</tp:taxon-name-part> <tp:taxon-name-part taxon-name-part-type="species" reg="unten">unten</tp:taxon-name-part></tp:taxon-name></italic> sp. nov. and <italic><tp:taxon-name><tp:taxon-name-part taxon-name-part-type="genus" reg="Heptathela">H.</tp:taxon-name-part> <tp:taxon-name-part taxon-name-part-type="species" reg="crypta">crypta</tp:taxon-name-part></tp:taxon-name></italic> sp. nov. <bold>A, D</bold> 2527 <bold>B, E</bold> 4083A <bold>C, F</bold> 4027B <bold>G, J</bold> 2324 <bold>H, K</bold> 2327 <bold>I, L</bold> 2457 <bold>A–C, G–I</bold> dorsal view <bold>D–F, J–L</bold> ventral view; 2527, 4083A: Unten Port, Okinawajima; 4027B: Mt. Nago-dake, Okinawajima; 2324, 2327: Taira, Haneiji-Dam, Okinawajima; 2457: Yofuke, Okinawajima. Scale bar: 0.5 mm.</p></caption><graphic xmlns:xlink="http://www.w3.org/1999/xlink" xlink:href="zookeys-888-001-g023.jpg" position="float" orientation="portrait" xlink:type="simple" id="oo_354514.jpg"><uri content-type="original_file" xlink:type="simple">https://binary.pensoft.net/fig/354514</uri></graphic></fig></tp:treatment-sec><tp:treatment-sec sec-type="description" id="SECID0EYEAK"><title>Description.</title><p><bold>Male</bold> (Holotype). Carapace yellow brown; opisthosoma brown, with dark brown tergites close to each other; cheliceral groove with ten denticles; seven spinnerets. Measurements: <abbrev xmlns:xlink="http://www.w3.org/1999/xlink" xlink:title="body length" id="ABBRID0EAFAK" xlink:type="simple">BL</abbrev> 10.00, <abbrev xmlns:xlink="http://www.w3.org/1999/xlink" xlink:title="carapace length" id="ABBRID0EEFAK" xlink:type="simple">CL</abbrev> 5.05, <abbrev xmlns:xlink="http://www.w3.org/1999/xlink" xlink:title="carapace width" id="ABBRID0EIFAK" xlink:type="simple">CW</abbrev> 4.60, <abbrev xmlns:xlink="http://www.w3.org/1999/xlink" xlink:title="opisthosoma length" id="ABBRID0EMFAK" xlink:type="simple">OL</abbrev> 4.60, <abbrev xmlns:xlink="http://www.w3.org/1999/xlink" xlink:title="opisthosoma width" id="ABBRID0EQFAK" xlink:type="simple">OW</abbrev> 2.90; <abbrev xmlns:xlink="http://www.w3.org/1999/xlink" xlink:title="anterior lateral eyes" id="ABBRID0EUFAK" xlink:type="simple">ALE</abbrev> &gt; <abbrev xmlns:xlink="http://www.w3.org/1999/xlink" xlink:title="osterior lateral eyes" id="ABBRID0EYFAK" xlink:type="simple">PLE</abbrev> &gt; <abbrev xmlns:xlink="http://www.w3.org/1999/xlink" xlink:title="posterior median eyes" id="ABBRID0E3FAK" xlink:type="simple">PME</abbrev> &gt; <abbrev xmlns:xlink="http://www.w3.org/1999/xlink" xlink:title="anterior median eyes" id="ABBRID0EAGAK" xlink:type="simple">AME</abbrev>; leg I 15.71 (4.48 + 1.93 + 3.30 + 4.00 + 2.00), leg II 16.59 (4.45 + 1.90 + 3.37 + 4.62 + 2.25), leg III 18.29 (4.50 + 1.93 + 3.58 + 5.53 + 2.75), leg IV 23.40 (5.82 + 2.28 + 4.52 + 7.30 + 3.48).</p><p><bold><italic>Palp</italic>.</bold> Prolateral side of paracymbium unpigmented and unsclerotised, numerous setae and spines at the tip of paracymbium (Fig. <xref ref-type="fig" rid="F22">22A, B</xref>). Contrategulum margin incurved nearly in the middle and the contrategulum divided into proximally serrated and distally smooth margins (Fig. <xref ref-type="fig" rid="F22">22A, D</xref>). Tegulum with wide dorsal extension of terminal apophysis (Fig. <xref ref-type="fig" rid="F22">22C, D</xref>), blunt terminal and small marginal apophysis (Fig. <xref ref-type="fig" rid="F22">22A, C, D</xref>). Conductor sclerotised and ovate, prolateral conductor with one or two shallow folds, and with a serrated margin (Fig. <xref ref-type="fig" rid="F22">22B, C</xref>). Embolus sclerotised, with a wide opening, the distal margin slightly sclerotised, and with a saddle-shaped margin in the retrolateral view (Fig. <xref ref-type="fig" rid="F22">22B, C</xref>).</p><p><bold>Females</bold> (<italic>N</italic> = 5). Carapace and opisthosoma colour as in male, dark brown tergites separated from each other; cheliceral groove with 12 or 13 pronounced denticles; seven or eight spinnerets. Measurements: <abbrev xmlns:xlink="http://www.w3.org/1999/xlink" xlink:title="body length" id="ABBRID0EJHAK" xlink:type="simple">BL</abbrev> 7.81–12.00, <abbrev xmlns:xlink="http://www.w3.org/1999/xlink" xlink:title="carapace length" id="ABBRID0ENHAK" xlink:type="simple">CL</abbrev> 3.60–4.55, <abbrev xmlns:xlink="http://www.w3.org/1999/xlink" xlink:title="carapace width" id="ABBRID0ERHAK" xlink:type="simple">CW</abbrev> 3.30–4.40, <abbrev xmlns:xlink="http://www.w3.org/1999/xlink" xlink:title="opisthosoma length" id="ABBRID0EVHAK" xlink:type="simple">OL</abbrev> 4.10–7.60, <abbrev xmlns:xlink="http://www.w3.org/1999/xlink" xlink:title="opisthosoma width" id="ABBRID0EZHAK" xlink:type="simple">OW</abbrev> 3.00–6.20; <abbrev xmlns:xlink="http://www.w3.org/1999/xlink" xlink:title="anterior lateral eyes" id="ABBRID0E4HAK" xlink:type="simple">ALE</abbrev> &gt; <abbrev xmlns:xlink="http://www.w3.org/1999/xlink" xlink:title="osterior lateral eyes" id="ABBRID0EBIAK" xlink:type="simple">PLE</abbrev> &gt; <abbrev xmlns:xlink="http://www.w3.org/1999/xlink" xlink:title="posterior median eyes" id="ABBRID0EFIAK" xlink:type="simple">PME</abbrev> &gt; <abbrev xmlns:xlink="http://www.w3.org/1999/xlink" xlink:title="anterior median eyes" id="ABBRID0EJIAK" xlink:type="simple">AME</abbrev>; palp 6.64 (2.19 + 1.22 + 1.45 + 1.78), leg I 7.48 (2.47 + 1.35 + 1.22 + 1.52 + 0.92), leg II 7.40 (2.21 + 1.30 + 1.21 + 1.65 + 1.03), leg III 7.79 (2.11 + 1.38 + 1.20 + 1.90 + 1.20), leg IV 11.55 (3.20 + 1.55 + 2.10 + 3.05 + 1.65).</p><p><bold><italic>Female genitalia</italic>.</bold> A pair of depressions on the ventro-lateral part of genital atrium indistinct (Fig. <xref ref-type="fig" rid="F23">23D, E</xref>). Paired receptacular clusters along the anterior margin of bursa copulatrix, divided into two parts, the inners similar or smaller than the laterals, paired receptacular clusters tuberculate, inners with or without genital stalks (Fig. <xref ref-type="fig" rid="F23">23A, B, D, E</xref>).</p></tp:treatment-sec><tp:treatment-sec sec-type="etymology" id="SECID0E3IAK"><title>Etymology.</title><p>The species epithet, a noun in apposition, refers to the type locality, Unten Port.</p></tp:treatment-sec><tp:treatment-sec sec-type="distribution" id="SECID0EBJAK"><title>Distribution.</title><p>The species is endemic to the Japanese island Okinawajima (Fig. <xref ref-type="fig" rid="F1">1C</xref>).</p></tp:treatment-sec><tp:treatment-sec><!--Section generated to contain objects referenced in tp:taxon-treatment.--><fig id="F1" position="float" orientation="portrait"><object-id xmlns:xlink="http://www.w3.org/1999/xlink" content-type="doi" xlink:type="simple">10.3897/zookeys.888.34494.figure1</object-id><object-id xmlns:xlink="http://www.w3.org/1999/xlink" content-type="arpha" xlink:type="simple">0BB56461-91FB-55FA-8D1B-8A23896099AA</object-id><label>Figure 1.</label><caption><p>General somatic morphology of <italic><tp:taxon-name><tp:taxon-name-part taxon-name-part-type="genus" reg="Heptathela">Heptathela</tp:taxon-name-part> <tp:taxon-name-part taxon-name-part-type="species" reg="kimurai">kimurai</tp:taxon-name-part></tp:taxon-name></italic> (Kishida, 1920) <bold>A</bold> dorsal view <bold>B</bold> ventral view and map showing the sampling localities of <italic><tp:taxon-name><tp:taxon-name-part taxon-name-part-type="genus" reg="Heptathela">Heptathela</tp:taxon-name-part></tp:taxon-name></italic> specimens from Kyushu to central Ryukyus (<bold>C</bold>).</p></caption><graphic xmlns:xlink="http://www.w3.org/1999/xlink" xlink:href="zookeys-888-001-g001.jpg" position="float" orientation="portrait" xlink:type="simple" id="oo_354492.jpg"><uri content-type="original_file" xlink:type="simple">https://binary.pensoft.net/fig/354492</uri></graphic></fig></tp:treatment-sec></tp:taxon-treatment>
