# Supplementary material for: A taxonomic monograph of the liphistiid spider genus Heptathela, endemic to Japanese islands
Source: Zookeys. 2019 Nov 11;888:1–50. doi: 10.3897/zookeys.888.34494 (PMC6861337; doi:10.3897/zookeys.888.34494)
Supplement: XML Treatment for Heptathela crypta [file zookeys.888.34494-treatment19.xml]

<!DOCTYPE tp:taxon-treatment
  PUBLIC "-//TaxonX//DTD Taxonomic Treatment Publishing DTD v0 20100105//EN" "tax-treatment-NSO.dtd">
<tp:taxon-treatment xmlns:tp="http://www.plazi.org/taxpub"><tp:treatment-meta><kwd-group><label>Taxon classification</label><kwd><named-content xmlns:xlink="http://www.w3.org/1999/xlink" content-type="kingdom">Animalia</named-content></kwd><kwd><named-content xmlns:xlink="http://www.w3.org/1999/xlink" content-type="order">Araneae</named-content></kwd><kwd><named-content xmlns:xlink="http://www.w3.org/1999/xlink" content-type="family">Liphistiidae</named-content></kwd></kwd-group><mixed-citation publication-type="journal"><person-group><name><surname>Xu</surname><given-names>Xin</given-names></name><name><surname>Ono</surname><given-names>Hirotsugu</given-names></name><name><surname>Kuntner</surname><given-names>Matjaž</given-names></name><name><surname>Liu</surname><given-names>Fengxiang</given-names></name><name><surname>Li</surname><given-names>Daiqin</given-names></name></person-group><article-title>A taxonomic monograph of the liphistiid spider genus <italic><tp:taxon-name><tp:taxon-name-part taxon-name-part-type="genus" reg="Heptathela">Heptathela</tp:taxon-name-part></tp:taxon-name></italic>, endemic to Japanese islands</article-title><source>Zookeys</source><day>11</day><month>11</month><year>2019</year><volume>888</volume><fpage>1</fpage><lpage>50</lpage><pub-id pub-id-type="doi">10.3897/zookeys.888.34494</pub-id></mixed-citation></tp:treatment-meta><tp:nomenclature><tp:taxon-name><object-id xmlns:xlink="http://www.w3.org/1999/xlink" content-type="arpha" xlink:type="simple">38088D00-4F7D-55FD-8F63-7E6FF5900E8B</object-id>
                <tp:taxon-name-part taxon-name-part-type="genus" reg="Heptathela">Heptathela</tp:taxon-name-part>
                <tp:taxon-name-part taxon-name-part-type="species" reg="crypta">crypta</tp:taxon-name-part>
                <object-id xmlns:xlink="http://www.w3.org/1999/xlink" content-type="zoobank" xlink:type="simple">http://zoobank.org/62DDDCB8-8B43-4EFC-B42C-9BAA1E114A23</object-id>
              </tp:taxon-name><tp:taxon-status xmlns:xlink="http://www.w3.org/1999/xlink" xlink:type="simple">sp. nov.</tp:taxon-status><xref ref-type="fig" rid="F22">Figs 22</xref><xref ref-type="fig" rid="F23">, 23</xref></tp:nomenclature><tp:treatment-sec sec-type="type material" id="SECID0E2KAK"><title>Type material.</title><p><bold><italic>Holotype</italic></bold>: JAPAN · ♂; Okinawa-ken, Nago-shi, Haneiji-Dam, Taira; <named-content xmlns:xlink="http://www.w3.org/1999/xlink" content-type="dwc:verbatimCoordinates" xlink:type="simple"><named-content content-type="geo-json" specific-use="{&#34;type&#34;:&#34;Point&#34;,&#34;coordinates&#34;:[128.030000,26.590000]}" id="NCID0EJLAK" xlink:type="simple">26.59N, 128.03E</named-content></named-content>; alt. 100 m; 18 December 2012; D. Li, F.X. Liu and X. Xu leg.; XUX-2012-328.</p><p><bold><italic>Paratypes</italic></bold>: JAPAN · 1 ♂, 3 ♀♀; same data as for holotype; XUX-2012-324, 326, 327, 333A · 2 ♂♂, 4 ♀♀; Okinawa Prefecture, Nago-shi, County Road 18 south, Nago/Yofuke; <named-content xmlns:xlink="http://www.w3.org/1999/xlink" content-type="dwc:verbatimCoordinates" xlink:type="simple"><named-content content-type="geo-json" specific-use="{&#34;type&#34;:&#34;Point&#34;,&#34;coordinates&#34;:[128.010000,26.570000]}" id="NCID0EYLAK" xlink:type="simple">26.57N, 128.01E</named-content></named-content>; alt. 150 m; 24 December 2012; D. Li, F.X. Liu and X. Xu leg.; XUX-2012-457 to 462 · 3 ♀♀; Okinawa Prefecture, Nago-shi, Mt. Nago-dake; <named-content xmlns:xlink="http://www.w3.org/1999/xlink" content-type="dwc:verbatimCoordinates" xlink:type="simple"><named-content content-type="geo-json" specific-use="{&#34;type&#34;:&#34;Point&#34;,&#34;coordinates&#34;:[128.010000,26.580000]}" id="NCID0EAMAK" xlink:type="simple">26.58N, 128.01E</named-content></named-content>; alt. 220 m; 06 May 2014; D. Li and B. Wu leg.; XUX-2014-027 to 027B.</p></tp:treatment-sec><tp:treatment-sec sec-type="diagnosis" id="SECID0EFMAK"><title>Diagnosis.</title><p>Males and females of <italic><tp:taxon-name><tp:taxon-name-part taxon-name-part-type="genus" reg="Heptathela">H.</tp:taxon-name-part> <tp:taxon-name-part taxon-name-part-type="species" reg="crypta">crypta</tp:taxon-name-part></tp:taxon-name></italic> sp. nov. cannot be distinguished morphologically from <italic><tp:taxon-name><tp:taxon-name-part taxon-name-part-type="genus" reg="Heptathela">H.</tp:taxon-name-part> <tp:taxon-name-part taxon-name-part-type="species" reg="unten">unten</tp:taxon-name-part></tp:taxon-name></italic> sp. nov. (Figs <xref ref-type="fig" rid="F22">22A–K</xref>, <xref ref-type="fig" rid="F23">23A–L</xref>), but can be diagnosed from <italic><tp:taxon-name><tp:taxon-name-part taxon-name-part-type="genus" reg="Heptathela">H.</tp:taxon-name-part> <tp:taxon-name-part taxon-name-part-type="species" reg="unten">unten</tp:taxon-name-part></tp:taxon-name></italic> sp. nov. by the following unique nucleotide substitutions in the standard DNA barcode alignment: C (26), A (32), C (50), T (60), T (110), G (153), T (194), C (197), T (269), C (281), T (284), C (338), A (341), T (357), C (416), T (428), C (458), A (482), T (488), G (551), T (581), T (635), G (638), G (641), C (644), C (656), as well as from all other Okinawa group <italic><tp:taxon-name><tp:taxon-name-part taxon-name-part-type="genus" reg="Heptathela">Heptathela</tp:taxon-name-part></tp:taxon-name></italic> species by the following unique nucleotide substitutions in the standard DNA barcode alignment: C (26), T (110), G (551), C (656).</p></tp:treatment-sec><tp:treatment-sec sec-type="description" id="SECID0E2NAK"><title>Description.</title><p><bold>Male</bold> (Holotype). Carapace and opisthosoma description see <italic><tp:taxon-name><tp:taxon-name-part taxon-name-part-type="genus" reg="Heptathela">H.</tp:taxon-name-part> <tp:taxon-name-part taxon-name-part-type="species" reg="unten">unten</tp:taxon-name-part></tp:taxon-name></italic> sp. nov.; cheliceral groove with nine denticles of variable size; seven spinnerets. Measurements: <abbrev xmlns:xlink="http://www.w3.org/1999/xlink" xlink:title="body length" id="ABBRID0EOOAK" xlink:type="simple">BL</abbrev> 7.88, <abbrev xmlns:xlink="http://www.w3.org/1999/xlink" xlink:title="carapace length" id="ABBRID0ESOAK" xlink:type="simple">CL</abbrev> 4.01, <abbrev xmlns:xlink="http://www.w3.org/1999/xlink" xlink:title="carapace width" id="ABBRID0EWOAK" xlink:type="simple">CW</abbrev> 3.51, <abbrev xmlns:xlink="http://www.w3.org/1999/xlink" xlink:title="opisthosoma length" id="ABBRID0E1OAK" xlink:type="simple">OL</abbrev> 4.23, <abbrev xmlns:xlink="http://www.w3.org/1999/xlink" xlink:title="opisthosoma width" id="ABBRID0E5OAK" xlink:type="simple">OW</abbrev> 3.18; <abbrev xmlns:xlink="http://www.w3.org/1999/xlink" xlink:title="anterior lateral eyes" id="ABBRID0ECPAK" xlink:type="simple">ALE</abbrev> &gt; <abbrev xmlns:xlink="http://www.w3.org/1999/xlink" xlink:title="osterior lateral eyes" id="ABBRID0EGPAK" xlink:type="simple">PLE</abbrev> &gt; <abbrev xmlns:xlink="http://www.w3.org/1999/xlink" xlink:title="posterior median eyes" id="ABBRID0EKPAK" xlink:type="simple">PME</abbrev> &gt; <abbrev xmlns:xlink="http://www.w3.org/1999/xlink" xlink:title="anterior median eyes" id="ABBRID0EOPAK" xlink:type="simple">AME</abbrev>; leg I 10.15 (3.60 + 1.50 + 2.38 + 1.00 + 1.67), leg II 13.08 (3.48 + 1.58 + 2.49 + 3.53 + 2.00), leg III 14.27 (3.38 + 1.55 + 2.65 + 4.30 + 2.39), leg IV 18.19 (4.45 + 1.63 + 3.50 + 5.50 + 3.11).</p><p><bold><italic>Palp</italic>.</bold> Prolateral side of paracymbium unpigmented and unsclerotised, numerous setae and spines at the tip of paracymbium (Fig. <xref ref-type="fig" rid="F22">22I–K</xref>). Contrategulum margin incurved nearly in the middle, and the contrategulum divided into proximally serrated and distally smooth (Fig. <xref ref-type="fig" rid="F22">22E, F, I, J</xref>). Tegulum with wide dorsal extension of terminal apophysis (Fig. <xref ref-type="fig" rid="F22">22G, H, J</xref>), blunt terminal and small marginal apophysis (Fig. <xref ref-type="fig" rid="F22">22H, I</xref>). Conductor sclerotised and ovate, prolateral conductor with one or two shallow folds, and with a serrated margin (Fig. <xref ref-type="fig" rid="F22">22F, G, K</xref>). Embolus sclerotised, with a wide opening, the distal margin slightly sclerotised, and with a saddle-shaped margin in the retrolateral view (Fig. <xref ref-type="fig" rid="F22">22F, G, K</xref>).</p><p><bold>Females</bold> (<italic>N</italic> = 10). Carapace and opisthosoma description see <italic><tp:taxon-name><tp:taxon-name-part taxon-name-part-type="genus" reg="Heptathela">H.</tp:taxon-name-part> <tp:taxon-name-part taxon-name-part-type="species" reg="unten">unten</tp:taxon-name-part></tp:taxon-name></italic> sp. nov.; chelicerae with promargin of cheliceral groove with 13–14 pronounced denticles of variable size; seven spinnerets. Measurements: <abbrev xmlns:xlink="http://www.w3.org/1999/xlink" xlink:title="body length" id="ABBRID0ECRAK" xlink:type="simple">BL</abbrev> 8.35–16.50, <abbrev xmlns:xlink="http://www.w3.org/1999/xlink" xlink:title="carapace length" id="ABBRID0EGRAK" xlink:type="simple">CL</abbrev> 4.07–5.10, <abbrev xmlns:xlink="http://www.w3.org/1999/xlink" xlink:title="carapace width" id="ABBRID0EKRAK" xlink:type="simple">CW</abbrev> 3.30–4.80, <abbrev xmlns:xlink="http://www.w3.org/1999/xlink" xlink:title="opisthosoma length" id="ABBRID0EORAK" xlink:type="simple">OL</abbrev> 4.70–6.80, <abbrev xmlns:xlink="http://www.w3.org/1999/xlink" xlink:title="opisthosoma width" id="ABBRID0ESRAK" xlink:type="simple">OW</abbrev> 3.00–5.20; <abbrev xmlns:xlink="http://www.w3.org/1999/xlink" xlink:title="anterior lateral eyes" id="ABBRID0EWRAK" xlink:type="simple">ALE</abbrev> &gt; <abbrev xmlns:xlink="http://www.w3.org/1999/xlink" xlink:title="osterior lateral eyes" id="ABBRID0E1RAK" xlink:type="simple">PLE</abbrev> &gt; <abbrev xmlns:xlink="http://www.w3.org/1999/xlink" xlink:title="posterior median eyes" id="ABBRID0E5RAK" xlink:type="simple">PME</abbrev> &gt; <abbrev xmlns:xlink="http://www.w3.org/1999/xlink" xlink:title="anterior median eyes" id="ABBRID0ECSAK" xlink:type="simple">AME</abbrev>; palp 7.70 (2.87 + 1.13 + 1.68 + 2.02), leg I 9.57 (3.07 + 1.70 + 1.70 + 1.98 + 1.12), leg II 9.64 (2.95 + 1.68 + 1.61 + 2.08 + 1.32), leg III 9.60 (2.68 + 1.69 + 1.50 + 2.30 + 1.43), leg IV 14.21 (4.00 + 1.92 + 2.55 + 3.83 + 1.91).</p><p><bold><italic>Female genitalia</italic>.</bold> A pair of depressions on the ventro-lateral part of genital atrium indistinct (Fig. <xref ref-type="fig" rid="F23">23F, J–L</xref>). Paired receptacular clusters along the anterior margin of bursa copulatrix, divided into two parts, the inners similar or smaller than the laterals, paired receptacular clusters tuberculate, without genital stalks (Fig. <xref ref-type="fig" rid="F23">23C, G–L</xref>).</p></tp:treatment-sec><tp:treatment-sec sec-type="etymology" id="SECID0EVSAK"><title>Etymology.</title><p>The species epithet, a noun in apposition, refers to the cryptic nature of this species discovery.</p></tp:treatment-sec><tp:treatment-sec sec-type="distribution" id="SECID0E1SAK"><title>Distribution.</title><p>The species is endemic to the Japanese island Okinawajima (Fig. <xref ref-type="fig" rid="F1">1C</xref>).</p></tp:treatment-sec><tp:treatment-sec><!--Section generated to contain objects referenced in tp:taxon-treatment.--><fig id="F22" position="float" orientation="portrait"><object-id xmlns:xlink="http://www.w3.org/1999/xlink" content-type="doi" xlink:type="simple">10.3897/zookeys.888.34494.figure22</object-id><object-id xmlns:xlink="http://www.w3.org/1999/xlink" content-type="arpha" xlink:type="simple">031C113E-86F3-516C-807B-1F9069745FDB</object-id><label>Figure 22.</label><caption><p>Male genital anatomy of <italic><tp:taxon-name><tp:taxon-name-part taxon-name-part-type="genus" reg="Heptathela">Heptathela</tp:taxon-name-part> <tp:taxon-name-part taxon-name-part-type="species" reg="unten">unten</tp:taxon-name-part></tp:taxon-name></italic> sp. nov. and <italic><tp:taxon-name><tp:taxon-name-part taxon-name-part-type="genus" reg="Heptathela">H.</tp:taxon-name-part> <tp:taxon-name-part taxon-name-part-type="species" reg="crypta">crypta</tp:taxon-name-part></tp:taxon-name></italic> sp. nov. <bold>A–D</bold><italic><tp:taxon-name><tp:taxon-name-part taxon-name-part-type="genus" reg="Heptathela">Heptathela</tp:taxon-name-part> <tp:taxon-name-part taxon-name-part-type="species" reg="unten">unten</tp:taxon-name-part></tp:taxon-name></italic> sp. nov., 2522 (holotype, short for XUX-2012-522) <bold>E–K</bold><italic><tp:taxon-name><tp:taxon-name-part taxon-name-part-type="genus" reg="Heptathela">H.</tp:taxon-name-part> <tp:taxon-name-part taxon-name-part-type="species" reg="crypta">crypta</tp:taxon-name-part></tp:taxon-name></italic> sp. nov. <bold>E–H</bold> 2328 (holotype) <bold>I–K</bold> 2460 <bold>A, I</bold> prolateral view <bold>B, K</bold> retrolateral view <bold>J</bold> ventral view <bold>C–H</bold> distal view; 2522: Unten Port, Okinawajima; 2328: Taira, Haneiji–Dam, Okinawajima; 2460: Yofuke, Okinawajima. Scale bar: 0.5 mm.</p></caption><graphic xmlns:xlink="http://www.w3.org/1999/xlink" xlink:href="zookeys-888-001-g022.jpg" position="float" orientation="portrait" xlink:type="simple" id="oo_354513.jpg"><uri content-type="original_file" xlink:type="simple">https://binary.pensoft.net/fig/354513</uri></graphic></fig><fig id="F23" position="float" orientation="portrait"><object-id xmlns:xlink="http://www.w3.org/1999/xlink" content-type="doi" xlink:type="simple">10.3897/zookeys.888.34494.figure23</object-id><object-id xmlns:xlink="http://www.w3.org/1999/xlink" content-type="arpha" xlink:type="simple">965FB77E-2DEF-5893-804D-7AE26939CAB2</object-id><label>Figure 23.</label><caption><p>Female genital anatomy of <italic><tp:taxon-name><tp:taxon-name-part taxon-name-part-type="genus" reg="Heptathela">Heptathela</tp:taxon-name-part> <tp:taxon-name-part taxon-name-part-type="species" reg="unten">unten</tp:taxon-name-part></tp:taxon-name></italic> sp. nov. and <italic><tp:taxon-name><tp:taxon-name-part taxon-name-part-type="genus" reg="Heptathela">H.</tp:taxon-name-part> <tp:taxon-name-part taxon-name-part-type="species" reg="crypta">crypta</tp:taxon-name-part></tp:taxon-name></italic> sp. nov. <bold>A, D</bold> 2527 <bold>B, E</bold> 4083A <bold>C, F</bold> 4027B <bold>G, J</bold> 2324 <bold>H, K</bold> 2327 <bold>I, L</bold> 2457 <bold>A–C, G–I</bold> dorsal view <bold>D–F, J–L</bold> ventral view; 2527, 4083A: Unten Port, Okinawajima; 4027B: Mt. Nago-dake, Okinawajima; 2324, 2327: Taira, Haneiji-Dam, Okinawajima; 2457: Yofuke, Okinawajima. Scale bar: 0.5 mm.</p></caption><graphic xmlns:xlink="http://www.w3.org/1999/xlink" xlink:href="zookeys-888-001-g023.jpg" position="float" orientation="portrait" xlink:type="simple" id="oo_354514.jpg"><uri content-type="original_file" xlink:type="simple">https://binary.pensoft.net/fig/354514</uri></graphic></fig><fig id="F1" position="float" orientation="portrait"><object-id xmlns:xlink="http://www.w3.org/1999/xlink" content-type="doi" xlink:type="simple">10.3897/zookeys.888.34494.figure1</object-id><object-id xmlns:xlink="http://www.w3.org/1999/xlink" content-type="arpha" xlink:type="simple">0BB56461-91FB-55FA-8D1B-8A23896099AA</object-id><label>Figure 1.</label><caption><p>General somatic morphology of <italic><tp:taxon-name><tp:taxon-name-part taxon-name-part-type="genus" reg="Heptathela">Heptathela</tp:taxon-name-part> <tp:taxon-name-part taxon-name-part-type="species" reg="kimurai">kimurai</tp:taxon-name-part></tp:taxon-name></italic> (Kishida, 1920) <bold>A</bold> dorsal view <bold>B</bold> ventral view and map showing the sampling localities of <italic><tp:taxon-name><tp:taxon-name-part taxon-name-part-type="genus" reg="Heptathela">Heptathela</tp:taxon-name-part></tp:taxon-name></italic> specimens from Kyushu to central Ryukyus (<bold>C</bold>).</p></caption><graphic xmlns:xlink="http://www.w3.org/1999/xlink" xlink:href="zookeys-888-001-g001.jpg" position="float" orientation="portrait" xlink:type="simple" id="oo_354492.jpg"><uri content-type="original_file" xlink:type="simple">https://binary.pensoft.net/fig/354492</uri></graphic></fig></tp:treatment-sec></tp:taxon-treatment>
