# Supplementary material for: A taxonomic monograph of the liphistiid spider genus Heptathela, endemic to Japanese islands
Source: Zookeys. 2019 Nov 11;888:1–50. doi: 10.3897/zookeys.888.34494 (PMC6861337; doi:10.3897/zookeys.888.34494)
Supplement: XML Treatment for Heptathela helios [file zookeys.888.34494-treatment20.xml]

<!DOCTYPE tp:taxon-treatment
  PUBLIC "-//TaxonX//DTD Taxonomic Treatment Publishing DTD v0 20100105//EN" "tax-treatment-NSO.dtd">
<tp:taxon-treatment xmlns:tp="http://www.plazi.org/taxpub"><tp:treatment-meta><kwd-group><label>Taxon classification</label><kwd><named-content xmlns:xlink="http://www.w3.org/1999/xlink" content-type="kingdom">Animalia</named-content></kwd><kwd><named-content xmlns:xlink="http://www.w3.org/1999/xlink" content-type="order">Araneae</named-content></kwd><kwd><named-content xmlns:xlink="http://www.w3.org/1999/xlink" content-type="family">Liphistiidae</named-content></kwd></kwd-group><mixed-citation publication-type="journal"><person-group><name><surname>Xu</surname><given-names>Xin</given-names></name><name><surname>Ono</surname><given-names>Hirotsugu</given-names></name><name><surname>Kuntner</surname><given-names>Matjaž</given-names></name><name><surname>Liu</surname><given-names>Fengxiang</given-names></name><name><surname>Li</surname><given-names>Daiqin</given-names></name></person-group><article-title>A taxonomic monograph of the liphistiid spider genus <italic><tp:taxon-name><tp:taxon-name-part taxon-name-part-type="genus" reg="Heptathela">Heptathela</tp:taxon-name-part></tp:taxon-name></italic>, endemic to Japanese islands</article-title><source>Zookeys</source><day>11</day><month>11</month><year>2019</year><volume>888</volume><fpage>1</fpage><lpage>50</lpage><pub-id pub-id-type="doi">10.3897/zookeys.888.34494</pub-id></mixed-citation></tp:treatment-meta><tp:nomenclature><tp:taxon-name><object-id xmlns:xlink="http://www.w3.org/1999/xlink" content-type="arpha" xlink:type="simple">D5DE01B4-97B9-536E-ADD0-1443A190F9B8</object-id>
                <tp:taxon-name-part taxon-name-part-type="genus" reg="Heptathela">Heptathela</tp:taxon-name-part>
                <tp:taxon-name-part taxon-name-part-type="species" reg="helios">helios</tp:taxon-name-part>
              </tp:taxon-name><tp:taxon-authority>Tanikawa &amp; Miyashita, 2014</tp:taxon-authority><xref ref-type="fig" rid="F24">Fig. 24</xref><tp:nomenclature-citation-list><tp:nomenclature-citation><tp:taxon-name>
                    <tp:taxon-name-part taxon-name-part-type="genus" reg="Heptathela">Heptathela</tp:taxon-name-part> <tp:taxon-name-part taxon-name-part-type="species" reg="helios">helios</tp:taxon-name-part></tp:taxon-name><comment>Tanikawa &amp; Miyashita, 2014: 68 (holotype: male (NSMT-Ar 12851), from Kunigami-son, Okinawajima, Japan, collected by A. Tanikawa on 26 May 2010, matured on 9 September 2012, deposited in <named-content xmlns:xlink="http://www.w3.org/1999/xlink" content-type="dwc:institutional_code" xlink:type="simple">NMNS</named-content>, examined).</comment></tp:nomenclature-citation></tp:nomenclature-citation-list></tp:nomenclature><tp:treatment-sec sec-type="diagnosis" id="SECID0EDVAK"><title>Diagnosis.</title><p>Males of <italic><tp:taxon-name><tp:taxon-name-part taxon-name-part-type="genus" reg="Heptathela">H.</tp:taxon-name-part> <tp:taxon-name-part taxon-name-part-type="species" reg="helios">helios</tp:taxon-name-part></tp:taxon-name></italic> can be distinguished from those of all other Okinawa group <italic><tp:taxon-name><tp:taxon-name-part taxon-name-part-type="genus" reg="Heptathela">Heptathela</tp:taxon-name-part></tp:taxon-name></italic> species by the serrated contrategulum margin and the hooked tegular marginal apophysis, the ovate, indistinctly rugose conductor with a poorly serrated margin (Fig. <xref ref-type="fig" rid="F24">24D–G</xref>). Females of <italic><tp:taxon-name><tp:taxon-name-part taxon-name-part-type="genus" reg="Heptathela">H.</tp:taxon-name-part> <tp:taxon-name-part taxon-name-part-type="species" reg="helios">helios</tp:taxon-name-part></tp:taxon-name></italic> can be distinguished from those of all other <italic><tp:taxon-name><tp:taxon-name-part taxon-name-part-type="genus" reg="Heptathela">Heptathela</tp:taxon-name-part></tp:taxon-name></italic> species by the receptacular clusters with the inner ones being smaller than the laterals, and the laterals with numerous small granulate tubercula (Fig. <xref ref-type="fig" rid="F24">24H–M</xref>). <italic><tp:taxon-name><tp:taxon-name-part taxon-name-part-type="genus" reg="Heptathela">H.</tp:taxon-name-part> <tp:taxon-name-part taxon-name-part-type="species" reg="helios">helios</tp:taxon-name-part></tp:taxon-name></italic> can also be diagnosed from all other Okinawa group <italic><tp:taxon-name><tp:taxon-name-part taxon-name-part-type="genus" reg="Heptathela">Heptathela</tp:taxon-name-part></tp:taxon-name></italic> species by the following unique nucleotide substitutions in the standard DNA barcode alignment: T (11), T (35), G (47), A (56), C (59), A (95), T (104), A (131), T (140), T (179), C (188), C (215), G (221), C (242), C (266), C (273), C (299), C (300), C (304), T (359), G (380), T (413), A (422), T (425), T (431), G (479), G (480), G (491), G (506), C (543), T (546), G (548), C (551), C (596), T (662).</p><fig id="F24" position="float" orientation="portrait"><object-id xmlns:xlink="http://www.w3.org/1999/xlink" content-type="doi" xlink:type="simple">10.3897/zookeys.888.34494.figure24</object-id><object-id xmlns:xlink="http://www.w3.org/1999/xlink" content-type="arpha" xlink:type="simple">7786F32E-CD12-5963-BB43-BD7C790522E2</object-id><label>Figure 24.</label><caption><p>Male and female genital anatomy of <italic><tp:taxon-name><tp:taxon-name-part taxon-name-part-type="genus" reg="Heptathela">Heptathela</tp:taxon-name-part> <tp:taxon-name-part taxon-name-part-type="species" reg="helio">helio</tp:taxon-name-part></tp:taxon-name></italic> Tanikawa &amp; Miyashita, 2014 <bold>A–G</bold> 2440A (short for XUX-2012-440A) <bold>H, K</bold> 2432 <bold>I, L</bold> 2434 <bold>J, M</bold> 2437 <bold>A</bold> palp prolateral view <bold>B</bold> palp ventral view <bold>C</bold> palp retrolateral view <bold>D–G</bold> palp distal view <bold>H–J</bold> vulva dorsal view <bold>K–M</bold> vulva ventral view. Scale bar: 0.5 mm.</p></caption><graphic xmlns:xlink="http://www.w3.org/1999/xlink" xlink:href="zookeys-888-001-g024.jpg" position="float" orientation="portrait" xlink:type="simple" id="oo_354515.jpg"><uri content-type="original_file" xlink:type="simple">https://binary.pensoft.net/fig/354515</uri></graphic></fig></tp:treatment-sec><tp:treatment-sec sec-type="description" id="SECID0ETYAK"><title>Description.</title><p><bold>Male.</bold> Carapace and opisthosoma brown, with dark brown tergites; cheliceral groove with 14 denticles; tergites closed to each other; seven spinnerets. Measurements: <abbrev xmlns:xlink="http://www.w3.org/1999/xlink" xlink:title="body length" id="ABBRID0E2YAK" xlink:type="simple">BL</abbrev> 9.88, <abbrev xmlns:xlink="http://www.w3.org/1999/xlink" xlink:title="carapace length" id="ABBRID0E6YAK" xlink:type="simple">CL</abbrev> 5.30, <abbrev xmlns:xlink="http://www.w3.org/1999/xlink" xlink:title="carapace width" id="ABBRID0EDZAK" xlink:type="simple">CW</abbrev> 4.81, <abbrev xmlns:xlink="http://www.w3.org/1999/xlink" xlink:title="opisthosoma length" id="ABBRID0EHZAK" xlink:type="simple">OL</abbrev> 4.58, <abbrev xmlns:xlink="http://www.w3.org/1999/xlink" xlink:title="opisthosoma width" id="ABBRID0ELZAK" xlink:type="simple">OW</abbrev> 2.92; <abbrev xmlns:xlink="http://www.w3.org/1999/xlink" xlink:title="anterior lateral eyes" id="ABBRID0EPZAK" xlink:type="simple">ALE</abbrev> &gt; <abbrev xmlns:xlink="http://www.w3.org/1999/xlink" xlink:title="osterior lateral eyes" id="ABBRID0ETZAK" xlink:type="simple">PLE</abbrev> &gt; <abbrev xmlns:xlink="http://www.w3.org/1999/xlink" xlink:title="posterior median eyes" id="ABBRID0EXZAK" xlink:type="simple">PME</abbrev> &gt; <abbrev xmlns:xlink="http://www.w3.org/1999/xlink" xlink:title="anterior median eyes" id="ABBRID0E2ZAK" xlink:type="simple">AME</abbrev>; leg I 16.56 (4.55 + 1.90 + 3.48 + 4.33 + 2.30), leg II 17.19 (4.50 + 2.00 + 3.34 + 4.68 + 2.67), leg III 18.35 (4.35 + 1.97 + 3.40 + 5.53 + 3.10), leg IV 23.37 (5.52 + 2.10 + 4.47 + 7.48 + 3.80).</p><p><bold><italic>Palp</italic>.</bold> The bulb of the two male specimens relatively distorted. Prolateral side of paracymbium unpigmented and unsclerotised, numerous setae and spines at the tip of paracymbium (Fig. <xref ref-type="fig" rid="F24">24A–C</xref>). Contrategulum with a serrated margin (Fig. <xref ref-type="fig" rid="F24">24E, G</xref>). Tegulum with a dentate dorsal extension of terminal apophysis (Fig. <xref ref-type="fig" rid="F24">24F, G</xref>), blunt terminal and hook-like marginal apophysis (Fig. <xref ref-type="fig" rid="F24">24D, F, G</xref>). Conductor sclerotised, ovate, and wide, with indistinct rugae (Fig. <xref ref-type="fig" rid="F24">24E–G</xref>). Embolus sclerotised, with a wide opening, the distal margin slightly sclerotised, and with a saddle-shaped margin in the retrolateral view (Fig. <xref ref-type="fig" rid="F24">24D–G</xref>).</p><p><bold>Females</bold> (<italic>N</italic> = 7). Carapace and opisthosoma colour as in male; cheliceral groove with 12–14 pronounced denticles; opisthosoma with 12 well-separated tergites; seven spinnerets. Measurements: <abbrev xmlns:xlink="http://www.w3.org/1999/xlink" xlink:title="body length" id="ABBRID0EE2AK" xlink:type="simple">BL</abbrev> 11.70–14.45, <abbrev xmlns:xlink="http://www.w3.org/1999/xlink" xlink:title="carapace length" id="ABBRID0EI2AK" xlink:type="simple">CL</abbrev> 5.29–6.70, <abbrev xmlns:xlink="http://www.w3.org/1999/xlink" xlink:title="carapace width" id="ABBRID0EM2AK" xlink:type="simple">CW</abbrev> 4.29–5.81, <abbrev xmlns:xlink="http://www.w3.org/1999/xlink" xlink:title="opisthosoma length" id="ABBRID0EQ2AK" xlink:type="simple">OL</abbrev> 6.54–8.18, <abbrev xmlns:xlink="http://www.w3.org/1999/xlink" xlink:title="opisthosoma width" id="ABBRID0EU2AK" xlink:type="simple">OW</abbrev> 4.70–6.63; <abbrev xmlns:xlink="http://www.w3.org/1999/xlink" xlink:title="anterior lateral eyes" id="ABBRID0EY2AK" xlink:type="simple">ALE</abbrev> &gt; <abbrev xmlns:xlink="http://www.w3.org/1999/xlink" xlink:title="osterior lateral eyes" id="ABBRID0E32AK" xlink:type="simple">PLE</abbrev> &gt; <abbrev xmlns:xlink="http://www.w3.org/1999/xlink" xlink:title="posterior median eyes" id="ABBRID0EA3AK" xlink:type="simple">PME</abbrev> &gt; <abbrev xmlns:xlink="http://www.w3.org/1999/xlink" xlink:title="anterior median eyes" id="ABBRID0EE3AK" xlink:type="simple">AME</abbrev>; palp 12.29 (4.20 + 2.03 + 2.63 + 3.43), leg I 14.31 (4.51 + 2.40 + 2.65 + 3.08 + 1.67), leg II 14.04 (4.25 + 2.35 + 2.53+ 3.11 + 1.80), leg III 13.75 (3.92 + 2.40 + 2.48 + 2.67 + 2.28), leg IV 21.77 (5.90 + 2.88 + 3.75 + 6.11 + 3.13).</p><p><bold><italic>Female genitalia</italic>.</bold> A pair of depressions on the ventro-lateral part of genital atrium (Fig. <xref ref-type="fig" rid="F24">24K–M</xref>). Paired receptacular clusters along the anterior margin of bursa copulatrix, divided into two parts, inner receptacular clusters smaller than laterals, laterals with several small tubercula, with short genital stalks (Fig. <xref ref-type="fig" rid="F24">24H–M</xref>).</p></tp:treatment-sec><tp:treatment-sec sec-type="remarks" id="SECID0EX3AK"><title>Remarks.</title><p>We identified the specimens collected from Ginama Dam, Okinawa, as <italic><tp:taxon-name><tp:taxon-name-part taxon-name-part-type="genus" reg="Heptathela">H.</tp:taxon-name-part> <tp:taxon-name-part taxon-name-part-type="species" reg="helios">helios</tp:taxon-name-part></tp:taxon-name></italic> based on evidence from morphology and COI barcode genetic distance compared with the male holotype and paratype (NSMT-Ar 12851, NSMT-Ar 12855) of <italic><tp:taxon-name><tp:taxon-name-part taxon-name-part-type="genus" reg="Heptathela">H.</tp:taxon-name-part> <tp:taxon-name-part taxon-name-part-type="species" reg="helios">helios</tp:taxon-name-part></tp:taxon-name></italic> in <xref ref-type="bibr" rid="B35">Tanikawa and Miyashita (2014)</xref>. K2P and <italic>p</italic>-distances between Ginama Dam specimens and the holotype (NSMT-Ar 12851) were 3.2–3.4% and 3.1–3.3%, respectively, and those between Ginama Dam specimens and the paratype (NSMT-Ar 12855) were 1.8–2.1% and 1.7–2.1%, respectively.</p></tp:treatment-sec><tp:treatment-sec sec-type="material" id="SECID0EZ4AK"><title>Material examined.</title><p>JAPAN · 2 ♂♂, 8 ♀♀; Okinawa-ken, Kunigami-son, Ginama Dam; <named-content xmlns:xlink="http://www.w3.org/1999/xlink" content-type="dwc:verbatimCoordinates" xlink:type="simple"><named-content content-type="geo-json" specific-use="{&#34;type&#34;:&#34;Point&#34;,&#34;coordinates&#34;:[128.260000,26.840000]}" id="NCID0EC5AK" xlink:type="simple">26.84N, 128.26E</named-content></named-content>; alt. 150 m; 24 December 2012; D. Li, F.X. Liu and X. Xu leg.; XUX-2012-432 to 440C.</p></tp:treatment-sec><tp:treatment-sec sec-type="distribution" id="SECID0EH5AK"><title>Distribution.</title><p>The species is endemic to the Japanese island Okinawajima (Fig. <xref ref-type="fig" rid="F1">1C</xref>).</p></tp:treatment-sec><tp:treatment-sec><!--Section generated to contain objects referenced in tp:taxon-treatment.--><fig id="F1" position="float" orientation="portrait"><object-id xmlns:xlink="http://www.w3.org/1999/xlink" content-type="doi" xlink:type="simple">10.3897/zookeys.888.34494.figure1</object-id><object-id xmlns:xlink="http://www.w3.org/1999/xlink" content-type="arpha" xlink:type="simple">0BB56461-91FB-55FA-8D1B-8A23896099AA</object-id><label>Figure 1.</label><caption><p>General somatic morphology of <italic><tp:taxon-name><tp:taxon-name-part taxon-name-part-type="genus" reg="Heptathela">Heptathela</tp:taxon-name-part> <tp:taxon-name-part taxon-name-part-type="species" reg="kimurai">kimurai</tp:taxon-name-part></tp:taxon-name></italic> (Kishida, 1920) <bold>A</bold> dorsal view <bold>B</bold> ventral view and map showing the sampling localities of <italic><tp:taxon-name><tp:taxon-name-part taxon-name-part-type="genus" reg="Heptathela">Heptathela</tp:taxon-name-part></tp:taxon-name></italic> specimens from Kyushu to central Ryukyus (<bold>C</bold>).</p></caption><graphic xmlns:xlink="http://www.w3.org/1999/xlink" xlink:href="zookeys-888-001-g001.jpg" position="float" orientation="portrait" xlink:type="simple" id="oo_354492.jpg"><uri content-type="original_file" xlink:type="simple">https://binary.pensoft.net/fig/354492</uri></graphic></fig></tp:treatment-sec><ref-list><ref id="B35"><mixed-citation xmlns:xlink="http://www.w3.org/1999/xlink" xlink:type="simple"><person-group><name name-style="western"><surname>Tanikawa</surname><given-names>A</given-names></name><name name-style="western"><surname>Miyashita</surname><given-names>T</given-names></name></person-group> (<year>2014</year>) <article-title>Discovery of a cryptic species of <italic><tp:taxon-name><tp:taxon-name-part taxon-name-part-type="genus">Heptathela</tp:taxon-name-part></tp:taxon-name></italic> from the northernmost part of Okinawajima Is., Southwest Japan, as revealed by mitochondrial and nuclear DNA.</article-title><source>Acta Arachnologica</source><volume>63</volume>(<issue>2</issue>): <fpage>65</fpage>–<lpage>72</lpage>. <ext-link xlink:type="simple" ext-link-type="doi" xlink:href="10.2476/asjaa.63.65">https://doi.org/10.2476/asjaa.63.65</ext-link></mixed-citation></ref></ref-list></tp:taxon-treatment>
