# Supplementary material for: A taxonomic monograph of the liphistiid spider genus Heptathela, endemic to Japanese islands
Source: Zookeys. 2019 Nov 11;888:1–50. doi: 10.3897/zookeys.888.34494 (PMC6861337; doi:10.3897/zookeys.888.34494)
Supplement: Supplementary material 1 [file zookeys-888-001-s001.xlsx]

## Sheet: Sheet1
Species	Specimen code	Sequence code	Sex	Latitude	Longitude	Elevation (m)	Locality	COI
Heptathela aha sp. n.	XUX-2012-502	2502	female	27.0189	127.934	6	Mt. Aha-dake, Iheya Island, Okinawa Prefecture, Japan	KT767529
	XUX-2012-504	2504	female	27.0189	127.934	6	Mt. Aha-dake, Iheya Island, Okinawa Prefecture, Japan	MN274666
	XUX-2012-505	2505	female	27.0189	127.934	6	Mt. Aha-dake, Iheya Island, Okinawa Prefecture, Japan	MN274667
	XUX-2012-506	2506	female	27.0189	127.934	6	Mt. Aha-dake, Iheya Island, Okinawa Prefecture, Japan	KT767530
	XUX-2012-507	2507	female	27.0189	127.934	6	Mt. Aha-dake, Iheya Island, Okinawa Prefecture, Japan	MN274668
	XUX-2012-508	2508	female	27.0189	127.934	6	Mt. Aha-dake, Iheya Island, Okinawa Prefecture, Japan	MN274669
	XUX-2012-509		female	27.0188	127.934	6	Mt. Aha-dake, Iheya Island, Okinawa Prefecture, Japan
Heptathela amamiensis	XUX-2013-276		male	28.3636	129.503	56	Michinoshima Loop Bridge, Nazehirata-cho, Amami-shi, Amami, Kagoshima-ken, Japan
	XUX-2013-278	3278	female	28.3636	129.503	56	Michinoshima Loop Bridge, Nazehirata-cho, Amami-shi, Amami, Kagoshima-ken, Japan	KP229858
	XUX-2013-281		female	28.3636	129.503	56	Michinoshima Loop Bridge, Nazehirata-cho, Amami-shi, Amami, Kagoshima-ken, Japan
	XUX-2013-282		female	28.3636	129.503	56	Michinoshima Loop Bridge, Nazehirata-cho, Amami-shi, Amami, Kagoshima-ken, Japan
	XUX-2013-283		male	28.3636	129.503	56	Michinoshima Loop Bridge, Nazehirata-cho, Amami-shi, Amami, Kagoshima-ken, Japan
	XUX-2013-284	3284	female	28.3636	129.503	56	Michinoshima Loop Bridge, Nazehirata-cho, Amami-shi, Amami, Kagoshima-ken, Japan	MN274694
	XUX-2013-285	3285	female	28.3636	129.503	56	Michinoshima Loop Bridge, Nazehirata-cho, Amami-shi, Amami, Kagoshima-ken, Japan	MN274695
Heptathela crypta sp. n.	XUX-2012-324	2324	female	26.5908	128.029	98	Taira near Haneji-Dam, Nago-shi, Okinawa Prefecture, Japan	MN274713
	XUX-2012-326		female	26.5908	128.029	98	Taira near Haneji-Dam, Nago-shi, Okinawa Prefecture, Japan
	XUX-2012-327	2327	female	26.5908	128.029	98	Taira near Haneji-Dam, Nago-shi, Okinawa Prefecture, Japan	KT767540
	XUX-2012-328	2328	male	26.5908	128.029	98	Taira near Haneji-Dam, Nago-shi, Okinawa Prefecture, Japan	KP229878
	XUX-2012-333A		male	26.5908	128.029	98	Taira near Haneji-Dam, Nago-shi, Okinawa Prefecture, Japan
	XUX-2012-457	2457	female	26.5709	128.009	148	Yofuke, County Road 18 south, Nago-shi, Okinawa Prefecture, Japan	MN274746
	XUX-2012-458	2458	female	26.5709	128.009	148	Yofuke, County Road 18 south, Nago-shi, Okinawa Prefecture, Japan	KP229820
	XUX-2012-459	2459	Male	26.5709	128.009	148	Yofuke, County Road 18 south, Nago-shi, Okinawa Prefecture, Japan	KT767549
	XUX-2012-460	2460	male	26.5709	128.009	148	Yofuke, County Road 18 south, Nago-shi, Okinawa Prefecture, Japan	MN274747
	XUX-2012-461	2461	female	26.5709	128.009	148	Yofuke, County Road 18 south, Nago-shi, Okinawa Prefecture, Japan	MN274748
	XUX-2012-462	2462	female	26.5709	128.009	148	Yofuke, County Road 18 south, Nago-shi, Okinawa Prefecture, Japan	KT767550
	XUX-2014-027	4027	Female	26.5818	128.01	221	Mt. Nago Dake, Nago-shi, Okinawa, Japan	MN274692
	XUX-2014-027A	4027A	Female	26.5818	128.01	221	Mt. Nago Dake, Nago-shi, Okinawa, Japan	MN274693
	XUX-2014-027B		Female	26.5818	128.01	221	Mt. Nago Dake, Nago-shi, Okinawa, Japan
Heptathela gayozan sp. n.	XUX-2012-511	2511	female	27.0247	127.941	24	Mt. Gayozan, Iheya Island, Okinawa Prefecture, Japan	KT767534
	XUX-2012-513	2513	female	27.0247	127.941	24	Mt. Gayozan, Iheya Island, Okinawa Prefecture, Japan	MN274681
	XUX-2012-515	2515	female	27.0247	127.941	24	Mt. Gayozan, Iheya Island, Okinawa Prefecture, Japan	MN274682
Heptathela helios	XUX-2012-432	2432	female	26.8351	128.256	148	Ginama Dam, Kunigami-son, Okinawa Prefecture, Japan	KP229847
	XUX-2012-434	2434	female	26.8351	128.256	148	Ginama Dam, Kunigami-son, Okinawa Prefecture, Japan	MN274627
	XUX-2012-435	2435	female	26.8351	128.256	148	Ginama Dam, Kunigami-son, Okinawa Prefecture, Japan	MN274628
	XUX-2012-436	2436	female	26.8351	128.256	148	Ginama Dam, Kunigami-son, Okinawa Prefecture, Japan	MN274629
	XUX-2012-437	2437	female	26.8351	128.256	148	Ginama Dam, Kunigami-son, Okinawa Prefecture, Japan	MN274630
	XUX-2012-438		female	26.8351	128.256	148	Ginama Dam, Kunigami-son, Okinawa Prefecture, Japan
	XUX-2012-439		female	26.8351	128.256	148	Ginama Dam, Kunigami-son, Okinawa Prefecture, Japan
	XUX-2012-439A		female	26.8351	128.256	148	Ginama Dam, Kunigami-son, Okinawa Prefecture, Japan
	XUX-2012-440A	2440A	male	26.8351	128.256	148	Ginama Dam, Kunigami-son, Okinawa Prefecture, Japan	KT767523
	XUX-2012-440C		male	26.8351	128.256	148	Ginama Dam, Kunigami-son, Okinawa Prefecture, Japan
Heptathela higoensis	XUX-2013-360	3360	female	32.2103	130.767	140	Hitoyoshi Ruins Park, Fumotomachi, Hitoyoshi-shi, Kumamoto-ken, Kyushu, Japan	KP229860
	XUX-2013-361	3361	female	32.2103	130.767	140	Hitoyoshi Ruins Park, Fumotomachi, Hitoyoshi-shi, Kumamoto-ken, Kyushu, Japan	KT767524
	XUX-2013-362	3362	female	32.2103	130.767	140	Hitoyoshi Ruins Park, Fumotomachi, Hitoyoshi-shi, Kumamoto-ken, Kyushu, Japan	MN274633
	XUX-2013-363	3363	female	32.2103	130.767	140	Hitoyoshi Ruins Park, Fumotomachi, Hitoyoshi-shi, Kumamoto-ken, Kyushu, Japan	MN274634
	XUX-2013-364	3364	female	32.2103	130.767	140	Hitoyoshi Ruins Park, Fumotomachi, Hitoyoshi-shi, Kumamoto-ken, Kyushu, Japan	MN274635
	XUX-2013-365		male	32.2103	130.767	140	Hitoyoshi Ruins Park, Fumotomachi, Hitoyoshi-shi, Kumamoto-ken, Kyushu, Japan
	XUX-2013-366	3366	female	32.2103	130.767	140	Hitoyoshi Ruins Park, Fumotomachi, Hitoyoshi-shi, Kumamoto-ken, Kyushu, Japan	MN274636
	XUX-2013-367	3367	female	32.2103	130.767	140	Hitoyoshi Ruins Park, Fumotomachi, Hitoyoshi-shi, Kumamoto-ken, Kyushu, Japan	MN274637
	XUX-2013-368		female	32.2103	130.767	140	Hitoyoshi Ruins Park, Fumotomachi, Hitoyoshi-shi, Kumamoto-ken, Kyushu, Japan
	XUX-2013-370	3370	female	32.8216	130.732	51	Tatsuta National Park, Tatsutayama, Kumamoto-shi, Kumamoto-ken, Japan	MN274721
	XUX-2013-372	3372	female	32.8216	130.732	58	Tatsuta National Park, Tatsutayama, Kumamoto-shi, Kumamoto-ken, Japan	KT767542
	XUX-2013-373	3373	male	32.8216	130.732	58	Tatsuta National Park, Tatsutayama, Kumamoto-shi, Kumamoto-ken, Japan	KT767543
	XUX-2013-374	3374	female	32.8217	130.732	57	Tatsuta National Park, Tatsutayama, Kumamoto-shi, Kumamoto-ken, Japan	MN274722
	XUX-2013-375	3375	female	32.8217	130.732	57	Tatsuta National Park, Tatsutayama, Kumamoto-shi, Kumamoto-ken, Japan	MN274723
	XUX-2013-378	3378	male	32.8217	130.732	57	Tatsuta National Park, Tatsutayama, Kumamoto-shi, Kumamoto-ken, Japan	MN274724
	XUX-2013-379	3379	female	32.8215	130.732	58	Tatsuta National Park, Tatsutayama, Kumamoto-shi, Kumamoto-ken, Japan	MN274725
	XUX-2013-380	3380	female	32.8369	130.784	96	Kozono 1-chome, Higashi-ku, Kumamoto-shi, Kumamoto-ken, Japan	MN274658
	XUX-2013-381		male	32.8369	130.784	96	Kozono 1-chome, Higashi-ku, Kumamoto-shi, Kumamoto-ken, Japan
	XUX-2013-384	3384	male	32.8369	130.784	102	Kozono 1-chome, Higashi-ku, Kumamoto-shi, Kumamoto-ken, Japan	KT767528
	XUX-2013-385		female	32.8369	130.784	102	Kozono 1-chome, Higashi-ku, Kumamoto-shi, Kumamoto-ken, Japan
	XUX-2013-386		female	32.8369	130.784	102	Kozono 1-chome, Higashi-ku, Kumamoto-shi, Kumamoto-ken, Japan
	XUX-2013-387	3387	male	32.8371	130.784	105	Kozono 1-chome, Higashi-ku, Kumamoto-shi, Kumamoto-ken, Japan	MN274659
	XUX-2013-388	3388	female	32.8372	130.784	110	Kozono 1-chome, Higashi-ku, Kumamoto-shi, Kumamoto-ken, Japan	MN274660
	XUX-2013-389		male	32.8368	130.783	93	Kozono 1-chome, Higashi-ku, Kumamoto-shi, Kumamoto-ken, Japan
	XUX-2013-390		female	32.7967	130.684	120	Hanaokayama, Kasuga, kumamoto-shi, Kumamoto-ken, Japan
	XUX-2013-391	3391	male	32.7967	130.684	120	Hanaokayama, Kasuga, kumamoto-shi, Kumamoto-ken, Japan	KP229852
	XUX-2013-392	3392	female	32.7967	130.684	120	Hanaokayama, Kasuga, kumamoto-shi, Kumamoto-ken, Japan	MN274631
	XUX-2013-393	3393	female	32.7967	130.684	120	Hanaokayama, Kasuga, kumamoto-shi, Kumamoto-ken, Japan	MN274632
	XUX-2013-435	3435	female	32.6978	131.302	316	Mukoyama, Takachiho-cho, Nishiusuki-gun, Miyazaki-ken, Japan	KP229890
	XUX-2013-436	3436	female	32.6978	131.302	316	Mukoyama, Takachiho-cho, Nishiusuki-gun, Miyazaki-ken, Japan	MN274691
	XUX-2013-441		female	32.698	131.301	317	Mukoyama, Takachiho-cho, Nishiusuki-gun, Miyazaki-ken, Japan
	XUX-2013-449	3449	female	31.9954	131.336	33	Honjo 11960-1, Kunitomi-cho, Higashimorokata-gun, Miyazaki-ken, Japan	KT767525
	XUX-2013-450	3450	female	31.9954	131.336	33	Honjo 11960-1, Kunitomi-cho, Higashimorokata-gun, Miyazaki-ken, Japan	MN274638
	XUX-2013-451	3451	female	31.9954	131.336	23	Honjo 11960-1, Kunitomi-cho, Higashimorokata-gun, Miyazaki-ken, Japan	MN274639
	XUX-2013-456		male	31.9954	131.336	33	Honjo 11960-1, Kunitomi-cho, Higashimorokata-gun, Miyazaki-ken, Japan
	XUX-2013-457	3457	female	31.9848	131.327	34	Near Honji Elementary school, Honjo 4191, Kunitomi-cho, Higashimorokata-gun, Miyazaki-ken, Japan	MN274640
	XUX-2013-458	3458	female	31.9848	131.327	34	Near Honji Elementary school, Honjo 4191, Kunitomi-cho, Higashimorokata-gun, Miyazaki-ken, Japan	MN274641
	XUX-2013-459	3459	female	31.9848	131.327	34	Near Honji Elementary school, Honjo 4191, Kunitomi-cho, Higashimorokata-gun, Miyazaki-ken, Japan	MN274642
	XUX-2013-460		female	31.9848	131.327	34	Near Honji Elementary school, Honjo 4191, Kunitomi-cho, Higashimorokata-gun, Miyazaki-ken, Japan
	XUX-2013-461		female	31.9848	131.327	34	Near Honji Elementary school, Honjo 4191, Kunitomi-cho, Higashimorokata-gun, Miyazaki-ken, Japan
	XUX-2013-462	3462	male	31.9848	131.327	34	Near Honji Elementary school, Honjo 4191, Kunitomi-cho, Higashimorokata-gun, Miyazaki-ken, Japan	KP229804
	XUX-2013-463		female	31.9848	131.327	34	Near Honji Elementary school, Honjo 4191, Kunitomi-cho, Higashimorokata-gun, Miyazaki-ken, Japan
	XUX-2013-464		female	31.9848	131.327	34	Near Honji Elementary school, Honjo 4191, Kunitomi-cho, Higashimorokata-gun, Miyazaki-ken, Japan
	XUX-2013-465		female	31.9848	131.327	34	Near Honji Elementary school, Honjo 4191, Kunitomi-cho, Higashimorokata-gun, Miyazaki-ken, Japan
	XUX-2013-466		female	31.9848	131.327	34	Near Honji Elementary school, Honjo 4191, Kunitomi-cho, Higashimorokata-gun, Miyazaki-ken, Japan
	XUX-2013-467A		female	31.9848	131.327	34	Near Honji Elementary school, Honjo 4191, Kunitomi-cho, Higashimorokata-gun, Miyazaki-ken, Japan
	XUX-2013-467B		female	31.9848	131.327	34	Near Honji Elementary school, Honjo 4191, Kunitomi-cho, Higashimorokata-gun, Miyazaki-ken, Japan
	XUX-2013-467C		female	31.9848	131.327	34	Near Honji Elementary school, Honjo 4191, Kunitomi-cho, Higashimorokata-gun, Miyazaki-ken, Japan
	XUX-2013-468		female	31.8886	130.965	363	Lake miike, Kamamuta, Takaharu-cho, Nishimorokata-gun, Miyazaki-ken, Japan
	XUX-2013-471		male	31.8863	130.89	960	Takachihokawara, Kirishima, Kirishima-shi, Kagoshima-ken, Japan
	XUX-2013-472	3472	female	31.8863	130.89	960	Takachihokawara, Kirishima, Kirishima-shi, Kagoshima-ken, Japan	KP229816
	XUX-2013-473	3473	female	31.8863	130.89	960	Takachihokawara, Kirishima, Kirishima-shi, Kagoshima-ken, Japan	MN274714
	XUX-2013-474		female	31.8863	130.89	960	Takachihokawara, Kirishima, Kirishima-shi, Kagoshima-ken, Japan
	XUX-2013-476	3476	female	31.8863	130.89	978	Takachihokawara, Kirishima, Kirishima-shi, Kagoshima-ken, Japan	MN274715
Heptathela kanenoi	XUX-2013-315		male	27.7707	128.954	175	Mikyo, Amagi-cho, Tokunoshima, Kagoshima-ken, Japan
	XUX-2013-316	3316	female	27.7707	128.954	175	Mikyo, Amagi-cho, Tokunoshima, Kagoshima-ken, Japan	KP229866
	XUX-2013-323	3323	female	27.7883	129.012	149	Tokuwase, Tokunoshima-cho, Tokunoshima, Oshima-gun, kagoshima-ken, Japan	KP229806
	XUX-2013-324	3324	female	27.7883	129.012	149	Tokuwase, Tokunoshima-cho, Tokunoshima, Oshima-gun, kagoshima-ken, Japan	MN274731
	XUX-2013-325	3325	female	27.7883	129.012	149	Tokuwase, Tokunoshima-cho, Tokunoshima, Oshima-gun, kagoshima-ken, Japan	MN274732
	XUX-2013-326	3326	female	27.7883	129.012	150	Tokuwase, Tokunoshima-cho, Tokunoshima, Oshima-gun, kagoshima-ken, Japan	MN274733
	XUX-2013-327	3327	female	27.7883	129.012	150	Tokuwase, Tokunoshima-cho, Tokunoshima, Oshima-gun, kagoshima-ken, Japan	MN274734
	XUX-2013-328		male	27.7883	129.012	150	Tokuwase, Tokunoshima-cho, Tokunoshima, Oshima-gun, kagoshima-ken, Japan
	XUX-2013-329		male	27.7883	129.012	150	Tokuwase, Tokunoshima-cho, Tokunoshima, Oshima-gun, kagoshima-ken, Japan
	XUX-2013-330		male	27.7883	129.012	150	Tokuwase, Tokunoshima-cho, Tokunoshima, Oshima-gun, kagoshima-ken, Japan
	XUX-2013-331	3331	female	27.7883	129.012	150	Tokuwase, Tokunoshima-cho, Tokunoshima, Oshima-gun, kagoshima-ken, Japan	MN274735
	XUX-2013-332		female	27.7883	129.012	148	Tokuwase, Tokunoshima-cho, Tokunoshima, Oshima-gun, kagoshima-ken, Japan
	XUX-2013-333	3333	female	27.7677	129.952	132	Mikyo, Amagi-cho, Tokunoshima, kagoshima-ken, Japan	KP229834
	XUX-2013-334		male	27.7677	128.952	129	Mikyo, Amagi-cho, Tokunoshima, kagoshima-ken, Japan
	XUX-2013-336	3336	female	27.7677	128.952	129	Mikyo, Amagi-cho, Tokunoshima, kagoshima-ken, Japan	MN274665
	XUX-2013-337		male	27.7677	128.952	129	Mikyo, Amagi-cho, Tokunoshima, kagoshima-ken, Japan
	XUX-2013-338		female	27.7715	128.952	137	Nishiagina Element School Mikyo Bunko, Mikyo, Amagi-cho, Tokunoshima, kagoshima-ken, Japan
Heptathela kikuyai	XUX-2013-394	3394	female	33.058	131.522	241	Onomachi, Totoki, Bungoono-shi, Oita-ken, Japan	KT767538
	XUX-2013-395	3395	female	33.058	131.522	241	Onomachi, Totoki, Bungoono-shi, Oita-ken, Japan	MN274696
	XUX-2013-396	3396	female	33.058	131.522	241	Onomachi, Totoki, Bungoono-shi, Oita-ken, Japan	MN274697
	XUX-2013-399	3399	female	33.0579	131.522	236	Onomachi, Totoki, Bungoono-shi, Oita-ken, Japan	MN274698
	XUX-2013-400	3400	female	33.0579	131.522	236	Onomachi, Totoki, Bungoono-shi, Oita-ken, Japan	MN274699
	XUX-2013-401	3401	female	33.0579	131.522	236	Onomachi, Totoki, Bungoono-shi, Oita-ken, Japan	MN274700
	XUX-2013-404	3404	male	33.1109	131.549	627	Mt. Gozaga-dake, Onomachi-Ando, Bungoono-shi, Oita-ken, Japan	KT767531
	XUX-2013-405		male	33.1109	131.549	627	Mt. Gozaga-dake, Onomachi-Ando, Bungoono-shi, Oita-ken, Japan
	XUX-2013-408	3408	female	33.1108	131.549	640	Mt. Gozaga-dake, Onomachi-Ando, Bungoono-shi, Oita-ken, Japan	KT767532
	XUX-2013-409	3409	female	33.1108	131.549	640	Mt. Gozaga-dake, Onomachi-Ando, Bungoono-shi, Oita-ken, Japan	MN274671
	XUX-2013-411	3411	female	33.1108	131.549	640	Mt. Gozaga-dake, Onomachi-Ando, Bungoono-shi, Oita-ken, Japan	MN274673
	XUX-2013-412	3412	female	33.1108	131.549	640	Mt. Gozaga-dake, Onomachi-Ando, Bungoono-shi, Oita-ken, Japan	MN274674
	XUX-2013-414	3414	male	33.0997	131.724	60	Takeyama, Usuki-shi, Oita-Ken, Japan	MN274716
	XUX-2013-416	3416	female	33.0997	131.724	77	Takeyama, Usuki-shi, Oita-Ken, Japan	MN274717
	XUX-2013-417	3417	female	33.0997	131.724	77	Takeyama, Usuki-shi, Oita-Ken, Japan	KT767541
	XUX-2013-418	3418	male	33.0998	131.725	77	Takeyama, Usuki-shi, Oita-Ken, Japan	KP229893
	XUX-2013-419	3419	female	33.0999	131.725	75	Takeyama, Usuki-shi, Oita-Ken, Japan	MN274718
	XUX-2013-420	3420	female	33.0998	131.725	73	Takeyama, Usuki-shi, Oita-Ken, Japan	MN274719
	XUX-2013-421	3421	female	33.0999	131.725	71	Takeyama, Usuki-shi, Oita-Ken, Japan	MN274720
	XUX-2013-422		female	33.0999	131.725	71	Takeyama, Usuki-shi, Oita-Ken, Japan
	XUX-2013-424	3424	female	33.0826	131.663	109	Inukai-machi sasamuta, Usuki-shi, Oita-ken, Japan	MN274643
	XUX-2013-425	3425	female	33.0826	131.663	109	Inukai-machi sasamuta, Usuki-shi, Oita-ken, Japan	MN274644
	XUX-2013-426	3426	female	33.0827	131.663	106	Inukai-machi sasamuta, Usuki-shi, Oita-ken, Japan	MN274645
	XUX-2013-427		female	33.0827	131.663	106	Inukai-machi sasamuta, Usuki-shi, Oita-ken, Japan
	XUX-2013-428		female	33.0825	131.663	108	Inukai-machi sasamuta, Usuki-shi, Oita-ken, Japan
	XUX-2013-429	3429	female	33.0876	131.67	124	Inukai-machi sasamuta, Usuki-shi, Oita-ken, Japan	KT767526
	XUX-2013-430	3430	male	33.0876	131.67	128	Inukai-machi sasamuta, Usuki-shi, Oita-ken, Japan	KT767527
	XUX-2013-432	3432	female	33.0876	131.67	128	Inukai-machi sasamuta, Usuki-shi, Oita-ken, Japan	MN274646
	XUX-2013-433	3433	female	33.0876	131.67	128	Inukai-machi sasamuta, Usuki-shi, Oita-ken, Japan	MN274647
	XUX-2013-442	3442	female	32.7337	131.352	400	Iwato, Takachiho-cho, Nishiusuki-gun, Miyazaki-ken, Japan	KP229876
	XUX-2013-443	3443	female	32.7337	131.352	400	Iwato, Takachiho-cho, Nishiusuki-gun, Miyazaki-ken, Japan	MN274648
	XUX-2013-444	3444	female	32.7337	131.352	400	Iwato, Takachiho-cho, Nishiusuki-gun, Miyazaki-ken, Japan	MN274649
	XUX-2013-446	3446	female	32.7337	131.352	400	Iwato, Takachiho-cho, Nishiusuki-gun, Miyazaki-ken, Japan	MN274650
	XUX-2013-447	3447	female	32.7337	131.352	400	Iwato, Takachiho-cho, Nishiusuki-gun, Miyazaki-ken, Japan	MN274651
	XUX-2013-448	3448	female	32.7337	131.352	394	Iwato, Takachiho-cho, Nishiusuki-gun, Miyazaki-ken, Japan	MN274652
Heptathela kimurai	XUX-2013-349	3349	female	31.5966	130.55	112	Shiroyama Park, Shiroyama-cho, Kagoshima-shi, Kagoshima-Ken, Japan	KP229828
	XUX-2013-351		female	31.597	130.551	110	Shiroyama Park, Shiroyama-cho, Kagoshima-shi, Kagoshima-Ken, Japan
	XUX-2013-352	3352	female	31.5971	130.551	106	Shiroyama Park, Shiroyama-cho, Kagoshima-shi, Kagoshima-Ken, Japan	MN274704
	XUX-2013-354	3354	female	31.5981	130.552	100	Shiroyama Park, Shiroyama-cho, Kagoshima-shi, Kagoshima-Ken, Japan	MN274705
	XUX-2013-355	3355	female	31.5981	130.552	100	Shiroyama Park, Shiroyama-cho, Kagoshima-shi, Kagoshima-Ken, Japan	MN274706
	XUX-2013-356	3356	female	31.5981	130.552	100	Shiroyama Park, Shiroyama-cho, Kagoshima-shi, Kagoshima-Ken, Japan	MN274707
	XUX-2013-357		female	31.5982	130.552	100	Shiroyama Park, Shiroyama-cho, Kagoshima-shi, Kagoshima-Ken, Japan
	XUX-2013-358		female	31.5982	130.552	100	Shiroyama Park, Shiroyama-cho, Kagoshima-shi, Kagoshima-Ken, Japan
	XUX-2013-359		female	31.5982	130.552	100	Shiroyama Park, Shiroyama-cho, Kagoshima-shi, Kagoshima-Ken, Japan
Heptathela kojima sp. n.	XUX-2013-339	3339	female	27.744	128.909	160	Kojima, Isen-cho, Tokunoshima, Oshima-gun, Kagoshima-ken, Japan	KP229809
	XUX-2013-340	3340	female	27.744	128.909	160	Kojima, Isen-cho, Tokunoshima, Oshima-gun, Kagoshima-ken, Japan	MN274653
	XUX-2013-342		male	27.744	128.909	160	Kojima, Isen-cho, Tokunoshima, Oshima-gun, Kagoshima-ken, Japan
	XUX-2013-343	3343	female	27.744	128.909	160	Kojima, Isen-cho, Tokunoshima, Oshima-gun, Kagoshima-ken, Japan	MN274654
	XUX-2013-344		male	27.744	128.909	160	Kojima, Isen-cho, Tokunoshima, Oshima-gun, Kagoshima-ken, Japan
	XUX-2013-345	3345	MN274655	27.744	128.909	157	Kojima, Isen-cho, Tokunoshima, Oshima-gun, Kagoshima-ken, Japan	MN274655
	XUX-2013-346		male	27.744	128.909	157	Kojima, Isen-cho, Tokunoshima, Oshima-gun, Kagoshima-ken, Japan
	XUX-2013-347	3347	female	27.744	128.909	157	Kojima, Isen-cho, Tokunoshima, Oshima-gun, Kagoshima-ken, Japan	MN274656
	XUX-2013-348	3348	female	27.744	128.909	157	Kojima, Isen-cho, Tokunoshima, Oshima-gun, Kagoshima-ken, Japan	MN274657
Heptathela kubayama sp. n.	XUX-2012-479		female	27.0922	128.021	85	Mt. Kubayama Nature Conservation Area, Iheyajima Island, Okinawa Prefecture, Japan
	XUX-2012-481	2481	female	27.0922	128.021	85	Mt. Kubayama Nature Conservation Area, Iheyajima Island, Okinawa Prefecture, Japan	KP229803
	XUX-2012-482	2482	female	27.0922	128.021	85	Mt. Kubayama Nature Conservation Area, Iheyajima Island, Okinawa Prefecture, Japan	MN274683
	XUX-2012-483	2483	female	27.0922	128.021	85	Mt. Kubayama Nature Conservation Area, Iheyajima Island, Okinawa Prefecture, Japan	MN274684
	XUX-2012-484		female	27.0922	128.021	85	Mt. Kubayama Nature Conservation Area, Iheyajima Island, Okinawa Prefecture, Japan
	XUX-2012-485		female	27.0922	128.021	85	Mt. Kubayama Nature Conservation Area, Iheyajima Island, Okinawa Prefecture, Japan
	XUX-2012-486	2486	female	27.0922	128.021	85	Mt. Kubayama Nature Conservation Area, Iheyajima Island, Okinawa Prefecture, Japan	MN274685
	XUX-2012-487	2487	female	27.0922	128.021	85	Mt. Kubayama Nature Conservation Area, Iheyajima Island, Okinawa Prefecture, Japan	MN274686
	XUX-2012-488	2488	female	27.0922	128.021	97	Mt. Kubayama Nature Conservation Area, Iheyajima Island, Okinawa Prefecture, Japan	MN274687
Heptathela mae sp. n.	XUX-2012-494	2494	female	27.057	127.989	7	Mt. Mae-dake, Iheya Island, Okinawa Prefecture, Japan	KT767536
	XUX-2012-495	2495	female	27.057	127.989	7	Mt. Mae-dake, Iheya Island, Okinawa Prefecture, Japan	MN274688
	XUX-2012-496		female	27.057	127.989	7	Mt. Mae-dake, Iheya Island, Okinawa Prefecture, Japan
	XUX-2012-497	2497	female	27.057	127.989	7	Mt. Mae-dake, Iheya Island, Okinawa Prefecture, Japan	MN274689
	XUX-2012-498		female	27.057	127.989	7	Mt. Mae-dake, Iheya Island, Okinawa Prefecture, Japan
	XUX-2012-500	2500	female	27.057	127.989	7	Mt. Mae-dake, Iheya Island, Okinawa Prefecture, Japan	MN274690
	XUX-2014-079A		Female	27.057	127.989	7	Mt. Mae-dake, Iheya, Okinawa, Japan
	XUX-2014-079B		Female	27.057	127.989	7	Mt. Mae-dake, Iheya, Okinawa, Japan
	XUX-2014-079C		Female	27.057	127.989	7	Mt. Mae-dake, Iheya, Okinawa, Japan
Heptathela otoha sp. n.	XUX-2012-535	2535	female	26.6676	127.969	81	near Beach Rock Village, Mt. Otoha-dak, Nakijin-son, Okinawa Prefecture, Japan	KP229874
	XUX-2014-094	4094	Female	26.6689	127.913	152	Yamazato, Motobu-cho, Okinawa, Japan	MN274743
	XUX-2014-097	4097	Female	26.6687	127.913	160	Yamazato, Motobu-cho, Okinawa, Japan	MN274744
	XUX-2014-099	4099	Female	26.6687	127.913	160	Yamazato, Motobu-cho, Okinawa, Japan	MN274745
	XUX-2014-101	4101	Female	26.6687	127.969	102	near Beach Rock Village, Mt. otoha-dake, Okinawa, Japan	MN274701
	XUX-2014-102	4102	Female	26.6687	127.969	102	near Beach Rock Village, Mt. otoha-dake, Okinawa, Japan	MN274702
	XUX-2014-103	4103	Female	26.6676	127.97	96	near Beach Rock Village, Mt. otoha-dake, Okinawa, Japan	MN274703
Heptathela shuri sp. n.	XUX-2012-308	2308	Female	26.2274	127.715	44	Sueyoshi Park, Shuri, Naha, Okinawa Prefecture, Japan	MN274708
	XUX-2012-309	2309	female	26.2274	127.715	44	Sueyoshi Park, Shuri, Naha, Okinawa Prefecture, Japan	KP229869
Heptathela sumiyo sp. n.	XUX-2013-287		male	28.284	129.422	345	Santaro-toge Pass, Sumiyo-cho, Amami-shi, Amami, Kagoshima-Ken, Japan
	XUX-2013-288		female	28.284	129.422	345	Santaro-toge Pass, Sumiyo-cho, Amami-shi, Amami, Kagoshima-Ken, Japan
	XUX-2013-289	3289	female	28.284	129.422	345	Santaro-toge Pass, Sumiyo-cho, Amami-shi, Amami, Kagoshima-Ken, Japan	MN274709
	XUX-2013-290	3290	male	28.284	129.422	345	Santaro-toge Pass, Sumiyo-cho, Amami-shi, Amami, Kagoshima-Ken, Japan	MN274710
	XUX-2013-291		female	28.284	129.422	345	Santaro-toge Pass, Sumiyo-cho, Amami-shi, Amami, Kagoshima-Ken, Japan
	XUX-2013-292	3292	male	28.284	129.422	357	Santaro-toge Pass, Sumiyo-cho, Amami-shi, Amami, Kagoshima-Ken, Japan	MN274711
	XUX-2013-293		male	28.284	129.422	357	Santaro-toge Pass, Sumiyo-cho, Amami-shi, Amami, Kagoshima-Ken, Japan
	XUX-2013-295		female	28.284	129.422	357	Santaro-toge Pass, Sumiyo-cho, Amami-shi, Amami, Kagoshima-Ken, Japan
	XUX-2013-296		female	28.284	129.422	357	Santaro-toge Pass, Sumiyo-cho, Amami-shi, Amami, Kagoshima-Ken, Japan
	XUX-2013-296A		male	28.284	129.422	357	Santaro-toge Pass, Sumiyo-cho, Amami-shi, Amami, Kagoshima-Ken, Japan
	XUX-2013-296B		female	28.284	129.422	357	Santaro-toge Pass, Sumiyo-cho, Amami-shi, Amami, Kagoshima-Ken, Japan
Heptathela tokashiki sp. n.	XUX-2012-417	2417	female	26.162	127.353	100	Aharen, Tokashiki Island, Okinawa Prefecture, Japan	KP229826
	XUX-2012-421	2421	female	26.1619	127.353	106	Aharen, Tokashiki Island, Okinawa Prefecture, Japan	KT767544
	XUX-2012-425		female	26.1619	127.352	103	Aharen, Tokashiki Island, Okinawa Prefecture, Japan
	XUX-2014-046	4046	Female	26.1636	127.354	99	Aharen, Tokashiki Island, Okinawa Prefecture, Japan	MN274726
	XUX-2014-047		Female	26.1636	127.354	99	Aharen, Tokashiki Island, Okinawa Prefecture, Japan
	XUX-2014-049		Female	26.1636	127.354	99	Aharen, Tokashiki Island, Okinawa Prefecture, Japan
	XUX-2014-050		Female	26.1637	127.354	98	Aharen, Tokashiki Island, Okinawa Prefecture, Japan
	XUX-2014-051	4051	Female	26.1637	127.354	98	Aharen, Tokashiki Island, Okinawa Prefecture, Japan	MN274727
	XUX-2014-053		Female	26.1637	127.354	98	Aharen, Tokashiki Island, Okinawa Prefecture, Japan
	XUX-2014-054		Female	26.1637	127.354	98	Aharen, Tokashiki Island, Okinawa Prefecture, Japan
	XUX-2014-054A		Female	26.1637	127.354	98	Aharen, Tokashiki Island, Okinawa Prefecture, Japan
	XUX-2014-059C	4059C	Female				Aharen, Tokashiki Island, Okinawa Prefecture, Japan	MN274728
	XUX-2014-059D		Female				Aharen, Tokashiki Island, Okinawa Prefecture, Japan
	XUX-2014-059E		Female				Aharen, Tokashiki Island, Okinawa Prefecture, Japan
	XUX-2014-059G		Female				Aharen, Tokashiki Island, Okinawa Prefecture, Japan
	XUX-2014-059H		Female				Aharen, Tokashiki Island, Okinawa Prefecture, Japan
	XUX-2014-059K		Female				Aharen, Tokashiki Island, Okinawa Prefecture, Japan
	XUX-2014-059L		Female				Aharen, Tokashiki Island, Okinawa Prefecture, Japan
	XUX-2014-059M		Female				Aharen, Tokashiki Island, Okinawa Prefecture, Japan
	XUX-2014-059O		Female				Aharen, Tokashiki Island, Okinawa Prefecture, Japan
	XUX-2014-059P		Female				Aharen, Tokashiki Island, Okinawa Prefecture, Japan
	XUX-2014-059Q		Female				Aharen, Tokashiki Island, Okinawa Prefecture, Japan
	XUX-2014-059R		Female				Aharen, Tokashiki Island, Okinawa Prefecture, Japan
	XUX-2014-060	4060	Female	26.1899	127.365	99	2Km to Tokashiki port, Aharen, Tokashikijima, Okinawa, Japan	MN274729
	XUX-2014-061	4061	Female	26.1899	127.365	99	2Km to Tokashiki port, Aharen, Tokashikijima, Okinawa, Japan	MN274730
	XUX-2014-062		Female	26.1899	127.365	99	2Km to Tokashiki port, Aharen, Tokashikijima, Okinawa, Japan
	XUX-2014-063		Female	26.1899	127.365	99	2Km to Tokashiki port, Aharen, Tokashikijima, Okinawa, Japan
	XUX-2014-063C		Female	26.1899	127.365	99	2Km to Tokashiki port, Aharen, Tokashikijima, Okinawa, Japan
	XUX-2014-063D		Female	26.1899	127.365	99	2Km to Tokashiki port, Aharen, Tokashikijima, Okinawa, Japan
Heptathela uken sp. n.	XUX-2013-297	3297	male	28.2401	129.336	255	Redsoil Park, between Kamiyakugashi and Shinkakashi, Oshima-gun, Road No. 85, Uken-son, Amami, Kagoshima-ken, Japan	KP229849
	XUX-2013-298	3298	female	28.2401	129.336	255	Redsoil Park, between Kamiyakugashi and Shinkakashi, Oshima-gun, Road No. 85, Uken-son, Amami, Kagoshima-ken, Japan	KT767545
	XUX-2013-301		female	28.2496	129.335	240	Before Shinkakashi Tunnel to Uken Town, Oshima-gun Road No. 85, Uken-son, Amami, Kagoshima-ken, Japan
	XUX-2013-302		male	28.2469	129.335	240	Before Shinkakashi Tunnel to Uken Town, Oshima-gun Road No. 85, Uken-son, Amami, Kagoshima-ken, Japan
	XUX-2013-304		male	28.2469	129.335	240	Before Shinkakashi Tunnel to Uken Town, Oshima-gun Road No. 85, Uken-son, Amami, Kagoshima-ken, Japan
	XUX-2013-305	3305	male	28.3123	129.331	351	Near Amami Forest Park, Yamato-son, Amami-oshima, Kagoshima-ken, Japan	KP229815
	XUX-2013-306	3306	female	28.3123	129.331	351	Near Amami Forest Park, Yamato-son, Amami-oshima, Kagoshima-ken, Japan	KT767548
	XUX-2013-307		female	28.3123	129.331	351	Near Amami Forest Park, Yamato-son, Amami-oshima, Kagoshima-ken, Japan
	XUX-2013-307A		male	28.3123	129.331	351	Near Amami Forest Park, Yamato-son, Amami-oshima, Kagoshima-ken, Japan
	XUX-2013-308	3308	female	28.3123	129.331	351	Near Amami Forest Park, Yamato-son, Amami-oshima, Kagoshima-ken, Japan	MN274741
	XUX-2013-309		female	28.3123	129.331	303	Near Amami Forest Park, Yamato-son, Amami-oshima, Kagoshima-ken, Japan
	XUX-2013-311		female	28.3123	129.331	303	Near Amami Forest Park, Yamato-son, Amami-oshima, Kagoshima-ken, Japan
	XUX-2013-314	3314	male	28.3123	129.331	294	Near Amami Forest Park, Yamato-son, Amami-oshima, Kagoshima-ken, Japan	MN274742
Heptathela unten sp. n.	XUX-2012-522	2522	male	26.6783	127.996	24	Unten Port, Nakijin-son, Okinawa Prefecture, Japan	KP229800
	XUX-2012-523	2523	female	26.6783	127.996	24	Unten Port, Nakijin-son, Okinawa Prefecture, Japan	KT767546
	XUX-2012-527	2527	female	26.6783	127.996	24	Unten Port, Nakijin-son, Okinawa Prefecture, Japan	MN274739
	XUX-2012-528A	2528A	male	26.6783	127.996	24	Unten Port, Nakijin-son, Okinawa Prefecture, Japan	MN274740
	XUX-2014-083	4083	Female	26.6785	127.996	42	Unten Port, Nakijin-son, Okinawa, Japan	MN274736
	XUX-2014-083A	4083A	Female	26.6785	127.996	42	Unten Port, Nakijin-son, Okinawa, Japan	MN274737
	XUX-2014-083B	4083B	Female	26.6785	127.996	42	Unten Port, Nakijin-son, Okinawa, Japan	MN274738
Heptathela yakushimaensis	XUX-2013-490	3490	male	30.3667	130.387	171	Road No.78, Mt.Kankae-dake, Yakushima-cho, Kumage-gun, Kagoshima-ken, Japan	KP229801
	XUX-2013-491	3491	female	30.3667	130.387	171	Road No.78, Mt.Kankae-dake, Yakushima-cho, Kumage-gun, Kagoshima-ken, Japan	KT767533
	XUX-2013-493	3493	female	30.3667	130.387	171	Road No.78, Mt.Kankae-dake, Yakushima-cho, Kumage-gun, Kagoshima-ken, Japan	MN274675
	XUX-2013-494	3494	female	30.3667	130.387	171	Road No.78, Mt.Kankae-dake, Yakushima-cho, Kumage-gun, Kagoshima-ken, Japan	MN274676
	XUX-2013-495	3495	female	30.3667	130.387	171	Road No.78, Mt.Kankae-dake, Yakushima-cho, Kumage-gun, Kagoshima-ken, Japan	MN274677
	XUX-2013-496	3496	female	30.3667	130.387	171	Road No.78, Mt.Kankae-dake, Yakushima-cho, Kumage-gun, Kagoshima-ken, Japan	MN274678
	XUX-2013-497	3497	female	30.3667	130.387	171	Road No.78, Mt.Kankae-dake, Yakushima-cho, Kumage-gun, Kagoshima-ken, Japan	MN274679
	XUX-2013-498		female	30.3667	130.387	171	Road No.78, Mt.Kankae-dake, Yakushima-cho, Kumage-gun, Kagoshima-ken, Japan
	XUX-2013-499		female	30.3667	130.387	171	Road No.78, Mt.Kankae-dake, Yakushima-cho, Kumage-gun, Kagoshima-ken, Japan
	XUX-2013-500		male	30.3667	130.387	171	Road No.78, Mt.Kankae-dake, Yakushima-cho, Kumage-gun, Kagoshima-ken, Japan
Heptathela yanbaruensis	XUX-2012-310		female	26.763	128.215	26	Tropical Biosphere Research Centre field station, University of the Ryukyu, Yona, Kunigami-son, Okinawa Prefecture, Japan
	XUX-2012-311		male	26.763	128.215	26	Tropical Biosphere Research Centre field station, University of the Ryukyu, Yona, Kunigami-son, Okinawa Prefecture, Japan
	XUX-2012-312	2312	female	26.763	128.215	26	Tropical Biosphere Research Centre field station, University of the Ryukyu, Yona, Kunigami-son, Okinawa Prefecture, Japan	MN274749
	XUX-2012-315		female	26.763	128.215	26	Tropical Biosphere Research Centre field station, University of the Ryukyu, Yona, Kunigami-son, Okinawa Prefecture, Japan
	XUX-2012-316		female	26.7631	128.715	20	Tropical Biosphere Research Centre field station, University of the Ryukyu, Yona, Kunigami-son, Okinawa Prefecture, Japan
	XUX-2012-317	2317	female	26.7631	128.715	20	Tropical Biosphere Research Centre field station, University of the Ryukyu, Yona, Kunigami-son, Okinawa Prefecture, Japan	MN274750
	XUX-2012-318	2318	female	26.7628	128.215	21	Tropical Biosphere Research Centre field station, University of the Ryukyu, Yona, Kunigami-son, Okinawa Prefecture, Japan	MN274751
	XUX-2012-319	2319	female	26.7629	128.215	23	Tropical Biosphere Research Centre field station, University of the Ryukyu, Yona, Kunigami-son, Okinawa Prefecture, Japan	MN274752
	XUX-2012-320		female	26.7629	128.215	23	Tropical Biosphere Research Centre field station, University of the Ryukyu, Yona, Kunigami-son, Okinawa Prefecture, Japan
	XUX-2012-322		female	26.7629	128.215	23	Tropical Biosphere Research Centre field station, University of the Ryukyu, Yona, Kunigami-son, Okinawa Prefecture, Japan
	XUX-2012-322A	2322	male	26.7629	128.215	23	Tropical Biosphere Research Centre field station, University of the Ryukyu, Yona, Kunigami-son, Okinawa Prefecture, Japan	KP229821
	XUX-2012-322B	2322A	male	26.7629	128.215	23	Tropical Biosphere Research Centre field station, University of the Ryukyu, Yona, Kunigami-son, Okinawa Prefecture, Japan	KT767551
	XUX-2012-441	2441	female	26.6478	128.156	78	Taiho Dam, Ogimi-son, Okinawa Prefecture, Japan	KP229835
	XUX-2012-442	2442	female	26.6478	128.156	78	Taiho Dam, Ogimi-son, Okinawa Prefecture, Japan	KT767539
	XUX-2012-443		female	26.6478	128.156	78	Taiho Dam, Ogimi-son, Okinawa Prefecture, Japan
	XUX-2012-444		female	26.6478	128.156	78	Taiho Dam, Ogimi-son, Okinawa Prefecture, Japan
	XUX-2012-445		female	26.6478	128.156	78	Taiho Dam, Ogimi-son, Okinawa Prefecture, Japan
	XUX-2012-446	2446	female	26.6478	128.156	78	Taiho Dam, Ogimi-son, Okinawa Prefecture, Japan	MN274712
